# Supplementary material for: Machine Learning Prediction of Resistance to Subinhibitory Antimicrobial Concentrations from Escherichia coli Genomes
Source: mSystems. 2021 Aug 24;6(4):e00346-21. doi: 10.1128/mSystems.00346-21 (PMC8407197; doi:10.1128/mSystems.00346-21)
Supplement: TABLE S2 [file msystems.00346-21-st002.csv]

gene	Measurement	Antimicrobial	Concentration	COG	annotation	product
colE7	GrowthYield	CIP	1	NA	NA	putative colicin activity protein,Colicin-E7,Colicin-like bacteriocin tRNase domain
tnpA_2	DoublingTime	CTX	3	NA	NA	hypothetical protein
group_15377	DoublingTime	CTX	3	NA	NA	hypothetical protein
group_9834	DoublingTime	TRIM	2	COG4228	Mu-like prophage DNA circulation protein	Tail/DNA circulation protein,Mu-like prophage DNA circulation protein,DNA circulation protein N-terminus
aacA-aphD	DoublingTime	KAN	2	NA	NA	Bifunctional AAC/APH,Acetyltransferase (GNAT) family
group_94918	DoublingTime	KAN	2	NA	NA	Transposase
cat	GrowthYield	CAM	2	NA	NA	chloramphenicol acetyltransferase,Chloramphenicol acetyltransferase,chloramphenicol acetyltransferase,Chloramphenicol acetyltransferase
cat	GrowthYield	CAM	1	NA	NA	chloramphenicol acetyltransferase,Chloramphenicol acetyltransferase,chloramphenicol acetyltransferase,Chloramphenicol acetyltransferase
tnpA_2	GrowthYield	CTX	1	NA	NA	hypothetical protein
mphR	GrowthYield	CTX	1	NA	NA	regulator of macrolide 2'-phosphotransferase I
group_15377	GrowthYield	CTX	1	NA	NA	hypothetical protein
group_94918	GrowthYield	CTX	1	NA	NA	Transposase
group_80304	GrowthYield	CTX	1	NA	NA	hypothetical protein
group_77754	GrowthYield	CTX	1	NA	NA	hypothetical protein
glpR_6	GrowthYield	CTX	1	COG3444	Phosphotransferase system, mannose/fructose/N-acetylgalactosamine-specific component IIB	DeoR family transcriptional regulator,Glycerol-3-phosphate regulon repressor,DNA-binding transcriptional regulator AgaR,Phosphotransferase system%2C mannose/fructose/N-acetylgalactosamine-specific component IIB,CRISPR locus-related DNA-binding protein,Bacterial regulatory proteins%2C deoR family
group_6488	GrowthYield	CTX	1	NA	NA	transposase%2C IS26
fiu_2	GrowthYield	CTX	1	COG4206	Outer membrane cobalamin receptor protein	TonB-dependent receptor,TonB-dependent receptor Fiu,catecholate siderophore receptor Fiu,Outer membrane cobalamin receptor protein,TonB-dependent siderophore receptor,TonB dependent receptor
wbuC	GrowthYield	CTX	1	NA	NA	hypothetical protein
tnpA_2	GrowthYield	CTX	2	NA	NA	hypothetical protein
mphR	GrowthYield	CTX	2	NA	NA	regulator of macrolide 2'-phosphotransferase I
mphA	GrowthYield	CTX	2	NA	NA	Probable multidrug-efflux transporter Rv1258c/MT1297,enterobactin exporter EntS,H+ Antiporter protein,Major Facilitator Superfamily
group_15377	GrowthYield	CTX	2	NA	NA	hypothetical protein
group_94918	GrowthYield	CTX	2	NA	NA	Transposase
group_77754	GrowthYield	CTX	2	NA	NA	hypothetical protein
group_80481	GrowthYield	CTX	2	NA	NA	fertility inhibition protein
glpR_6	GrowthYield	CTX	2	COG3444	Phosphotransferase system, mannose/fructose/N-acetylgalactosamine-specific component IIB	DeoR family transcriptional regulator,Glycerol-3-phosphate regulon repressor,DNA-binding transcriptional regulator AgaR,Phosphotransferase system%2C mannose/fructose/N-acetylgalactosamine-specific component IIB,CRISPR locus-related DNA-binding protein,Bacterial regulatory proteins%2C deoR family
group_2490	GrowthYield	CTX	2	NA	NA	YchA
folP2	GrowthYield	CTX	2	NA	NA	dihydropteroate synthase,Dihydropteroate synthase,dihydropteroate synthase,dihydropteroate synthase,Pterin binding enzyme
tetA	DoublingTime	TET	2	COG2814	Predicted arabinose efflux permease, MFS family	tetracycline efflux protein,Tetracycline resistance protein%2C class C,bicyclomycin/multidrug efflux system,Arabinose efflux permease,multidrug resistance protein,Major Facilitator Superfamily
tetA	GrowthYield	TET	2	COG2814	Predicted arabinose efflux permease, MFS family	tetracycline efflux protein,Tetracycline resistance protein%2C class C,bicyclomycin/multidrug efflux system,Arabinose efflux permease,multidrug resistance protein,Major Facilitator Superfamily
tetC	GrowthYield	TET	2	NA	NA	Transcriptional regulator,hypothetical protein,DNA-binding transcriptional regulator EnvR,probable dihydroxyacetone kinase regulator,Bacterial regulatory proteins%2C tetR family
cmtR	GrowthYield	TET	2	COG3398	Predicted transcriptional regulator, containsd two HTH domains	ArsR family transcriptional regulator,Uncharacterized protein conserved in archaea,Helix-turn-helix domain
tetR	GrowthYield	TET	2	NA	NA	tetracycline repressor protein,Tetracycline repressor protein class B from transposon Tn10,tetracycline repressor protein TetR,Bacterial regulatory proteins%2C tetR family
cat	DoublingTime	CAM	3	NA	NA	chloramphenicol acetyltransferase,Chloramphenicol acetyltransferase,chloramphenicol acetyltransferase,Chloramphenicol acetyltransferase
group_96099	DoublingTime	CAM	3	NA	NA	hypothetical protein
group_89231	DoublingTime	CIP	1	NA	NA	phage protein
tetA	GrowthYield	TET	1	COG2814	Predicted arabinose efflux permease, MFS family	tetracycline efflux protein,Tetracycline resistance protein%2C class C,bicyclomycin/multidrug efflux system,Arabinose efflux permease,multidrug resistance protein,Major Facilitator Superfamily
tetC	GrowthYield	TET	1	NA	NA	Transcriptional regulator,hypothetical protein,DNA-binding transcriptional regulator EnvR,probable dihydroxyacetone kinase regulator,Bacterial regulatory proteins%2C tetR family
rpoS_2	DoublingTime	TRIM	3	NA	NA	RNA polymerase sigma factor RpoS,RNA polymerase sigma factor rpoS,RNA polymerase sigma factor RpoS,RNA polymerase sigma factor RpoS,Sigma-70%2C region 4
group_75181	DoublingTime	NoAntimicrbial		NA	NA	transcriptional activator Ogr/delta,DNA-binding transcriptional regulator,Ogr/Delta-like zinc finger
colE7	GrowthYield	CIP	2	NA	NA	putative colicin activity protein,Colicin-E7,Colicin-like bacteriocin tRNase domain
group_76095	GrowthYield	CIP	2	COG4679	Phage-related protein	toxin-antitoxin system%2C toxin component,Phage-related protein,Phage derived protein Gp49-like (DUF891)
group_73312	GrowthYield	CIP	2	NA	NA	prophage protein
group_59228	GrowthYield	CIP	2	NA	NA	prophage protein,Protein of unknown function (DUF2737)
tnpA_2	GrowthYield	CTX	3	NA	NA	hypothetical protein
group_15377	GrowthYield	CTX	3	NA	NA	hypothetical protein
glpR_6	GrowthYield	CTX	3	COG3444	Phosphotransferase system, mannose/fructose/N-acetylgalactosamine-specific component IIB	DeoR family transcriptional regulator,Glycerol-3-phosphate regulon repressor,DNA-binding transcriptional regulator AgaR,Phosphotransferase system%2C mannose/fructose/N-acetylgalactosamine-specific component IIB,CRISPR locus-related DNA-binding protein,Bacterial regulatory proteins%2C deoR family
group_80304	GrowthYield	CTX	3	NA	NA	hypothetical protein
group_94918	GrowthYield	CTX	3	NA	NA	Transposase
wbuC	GrowthYield	CTX	3	NA	NA	hypothetical protein
group_77754	GrowthYield	CTX	3	NA	NA	hypothetical protein
folP2	GrowthYield	CTX	3	NA	NA	dihydropteroate synthase,Dihydropteroate synthase,dihydropteroate synthase,dihydropteroate synthase,Pterin binding enzyme
group_108297	GrowthYield	CTX	3	NA	NA	hypothetical protein
group_6488	GrowthYield	CTX	3	NA	NA	transposase%2C IS26
group_66654	GrowthYield	CTX	3	NA	NA	Transposase domain (DUF772)
aacA-aphD	DoublingTime	KAN	3	NA	NA	Bifunctional AAC/APH,Acetyltransferase (GNAT) family
neo_2	DoublingTime	KAN	3	COG3231	Aminoglycoside phosphotransferase	aminoglycoside 3'-phosphotransferase,Aminoglycoside 3'-phosphotransferase,Aminoglycoside phosphotransferase,Phosphotransferase enzyme family
group_94918	DoublingTime	KAN	3	NA	NA	Transposase
rpoS_2	DoublingTime	KAN	3	NA	NA	RNA polymerase sigma factor RpoS,RNA polymerase sigma factor rpoS,RNA polymerase sigma factor RpoS,RNA polymerase sigma factor RpoS,Sigma-70%2C region 4
aacA-aphD	GrowthYield	KAN	3	NA	NA	Bifunctional AAC/APH,Acetyltransferase (GNAT) family
neo_2	GrowthYield	KAN	3	COG3231	Aminoglycoside phosphotransferase	aminoglycoside 3'-phosphotransferase,Aminoglycoside 3'-phosphotransferase,Aminoglycoside phosphotransferase,Phosphotransferase enzyme family
group_94918	GrowthYield	KAN	3	NA	NA	Transposase
group_30671	GrowthYield	KAN	3	NA	NA	hypothetical protein
group_71316	GrowthYield	KAN	3	NA	NA	UDP-glucose 6-dehydrogenase,UDP-glucose 6-dehydrogenase,UDP-glucose 6-dehydrogenase,nucleotide sugar dehydrogenase,UDP-glucose/GDP-mannose dehydrogenase family%2C NAD binding domain
vipB	GrowthYield	KAN	3	NA	NA	VI polysaccharide biosynthesis protein vipB/tviC,dTDP-glucose 4%2C6-dehydratase 2,Vi polysaccharide biosynthesis protein TviC,dTDP-glucose 4%2C6-dehydratase,NAD dependent epimerase/dehydratase family
mphR	GrowthYield	TRIM	1	NA	NA	regulator of macrolide 2'-phosphotransferase I
dhfrI	GrowthYield	TRIM	1	NA	NA	dihydrofolate reductase,Dihydrofolate reductase type 1,dihydrofolate reductase,Dihydrofolate reductase
ebr	GrowthYield	TRIM	1	COG2076	Multidrug transporter EmrE and related cation transporters	putative ethidium bromide resistance protein,Methyl viologen resistance protein C,multidrug efflux protein,Membrane transporters of cations and cationic drugs,Small Multidrug Resistance protein
dhfrV	GrowthYield	TRIM	1	NA	NA	dihydrofolate reductase type 5,Dihydrofolate reductase type 1,dihydrofolate reductase,Dihydrofolate reductase
tetA	GrowthYield	TRIM	1	COG2814	Predicted arabinose efflux permease, MFS family	tetracycline efflux protein,Tetracycline resistance protein%2C class C,bicyclomycin/multidrug efflux system,Arabinose efflux permease,multidrug resistance protein,Major Facilitator Superfamily
neo	GrowthYield	TRIM	1	COG3231	Aminoglycoside phosphotransferase	streptomycin resistance protein%2C StrA,Aminoglycoside 3'-phosphotransferase,Aminoglycoside phosphotransferase,Phosphotransferase enzyme family
yigB	GrowthYield	TRIM	1	NA	NA	putative nuclease YigB,Endonuclease YhcR precursor,Staphylococcal nuclease homologue
group_94769	GrowthYield	TRIM	1	NA	NA	TDP-fucosamine acetyltransferase,ribosomal-protein-alanine acetyltransferase,Acetyltransferase (GNAT) family
roi	GrowthYield	TRIM	1	COG3645	Phage antirepressor protein YoqD, KilAC domain	DNA-binding protein from phage origin,Uncharacterized phage-encoded protein,Phage antirepressor protein KilAC domain
mphR	GrowthYield	TRIM	2	NA	NA	regulator of macrolide 2'-phosphotransferase I
ebr	GrowthYield	TRIM	2	COG2076	Multidrug transporter EmrE and related cation transporters	putative ethidium bromide resistance protein,Methyl viologen resistance protein C,multidrug efflux protein,Membrane transporters of cations and cationic drugs,Small Multidrug Resistance protein
dhfrI	GrowthYield	TRIM	2	NA	NA	dihydrofolate reductase,Dihydrofolate reductase type 1,dihydrofolate reductase,Dihydrofolate reductase
tetA	GrowthYield	TRIM	2	COG2814	Predicted arabinose efflux permease, MFS family	tetracycline efflux protein,Tetracycline resistance protein%2C class C,bicyclomycin/multidrug efflux system,Arabinose efflux permease,multidrug resistance protein,Major Facilitator Superfamily
dhfrV	GrowthYield	TRIM	2	NA	NA	dihydrofolate reductase type 5,Dihydrofolate reductase type 1,dihydrofolate reductase,Dihydrofolate reductase
folP2	GrowthYield	TRIM	2	NA	NA	dihydropteroate synthase,Dihydropteroate synthase,dihydropteroate synthase,dihydropteroate synthase,Pterin binding enzyme
tnsB	GrowthYield	TRIM	2	NA	NA	TniA protein,Transposon Tn7 transposition protein tnsB,Integrase core domain
tetR	GrowthYield	TRIM	2	NA	NA	tetracycline repressor protein,Tetracycline repressor protein class B from transposon Tn10,tetracycline repressor protein TetR,Bacterial regulatory proteins%2C tetR family
mphR	GrowthYield	TRIM	3	NA	NA	regulator of macrolide 2'-phosphotransferase I
dhfrI	GrowthYield	TRIM	3	NA	NA	dihydrofolate reductase,Dihydrofolate reductase type 1,dihydrofolate reductase,Dihydrofolate reductase
dhfrV	GrowthYield	TRIM	3	NA	NA	dihydrofolate reductase type 5,Dihydrofolate reductase type 1,dihydrofolate reductase,Dihydrofolate reductase
tetA	GrowthYield	TRIM	3	COG2814	Predicted arabinose efflux permease, MFS family	tetracycline efflux protein,Tetracycline resistance protein%2C class C,bicyclomycin/multidrug efflux system,Arabinose efflux permease,multidrug resistance protein,Major Facilitator Superfamily
intI_1	GrowthYield	TRIM	3	COG4974	Site-specific recombinase XerD	class 1 integron integrase protein IntI1,Tyrosine recombinase XerC,integrase/recombinase,Site-specific recombinase XerD,integron integrase,Phage integrase family
intI_2	GrowthYield	TRIM	3	COG4974	Site-specific recombinase XerD	class 1 integron integrase protein IntI1,Tyrosine recombinase XerD,integrase/recombinase,Site-specific recombinase XerD,integron integrase,Phage integrase family
group_94769	GrowthYield	TRIM	3	NA	NA	TDP-fucosamine acetyltransferase,ribosomal-protein-alanine acetyltransferase,Acetyltransferase (GNAT) family
folP2	GrowthYield	TRIM	3	NA	NA	dihydropteroate synthase,Dihydropteroate synthase,dihydropteroate synthase,dihydropteroate synthase,Pterin binding enzyme
yhjK_2	GrowthYield	TRIM	3	NA	NA	modulator protein,Domain of unknown function (DUF3330)
tnsB	GrowthYield	TRIM	3	NA	NA	TniA protein,Transposon Tn7 transposition protein tnsB,Integrase core domain
tetR	GrowthYield	TRIM	3	NA	NA	tetracycline repressor protein,Tetracycline repressor protein class B from transposon Tn10,tetracycline repressor protein TetR,Bacterial regulatory proteins%2C tetR family
neo	GrowthYield	TRIM	3	COG3231	Aminoglycoside phosphotransferase	streptomycin resistance protein%2C StrA,Aminoglycoside 3'-phosphotransferase,Aminoglycoside phosphotransferase,Phosphotransferase enzyme family
intI	GrowthYield	TRIM	3	COG4974	Site-specific recombinase XerD	class 1 integron integrase protein IntI1,Tyrosine recombinase XerD,integrase/recombinase,Site-specific recombinase XerD,integron integrase,Phage integrase family
kpsD_1	GrowthYield	NoAntimicrbial		NA	NA	polysaccharide biosynthesis/export protein,polysaccharide export protein Wza,polysaccharide export protein EpsE,Polysaccharide biosynthesis/export protein
cpsG_2	GrowthYield	NoAntimicrbial		NA	NA	phosphomannomutase (PMM),Phosphomannomutase/phosphoglucomutase,phosphomannomutase CpsG,phosphoglucosamine mutase,Phosphoglucomutase/phosphomannomutase%2C alpha/beta/alpha domain I
mob	GrowthYield	NoAntimicrbial		NA	NA	replication protein,DNA strand transferase,conjugal transfer relaxase TraA,Ti-type conjugative transfer relaxase TraA,MobA/MobL family
group_5481	GrowthYield	NoAntimicrbial		NA	NA	putative phage regulatory protein,Protein of unknown function (DUF1627)
cat	GrowthYield	CAM	3	NA	NA	chloramphenicol acetyltransferase,Chloramphenicol acetyltransferase,chloramphenicol acetyltransferase,Chloramphenicol acetyltransferase
ycbS_2	GrowthYield	CAM	3	NA	NA	hypothetical protein
aacA-aphD	GrowthYield	KAN	1	NA	NA	Bifunctional AAC/APH,Acetyltransferase (GNAT) family
neo_2	GrowthYield	KAN	1	COG3231	Aminoglycoside phosphotransferase	aminoglycoside 3'-phosphotransferase,Aminoglycoside 3'-phosphotransferase,Aminoglycoside phosphotransferase,Phosphotransferase enzyme family
aacA-aphD	GrowthYield	KAN	2	NA	NA	Bifunctional AAC/APH,Acetyltransferase (GNAT) family
neo_2	GrowthYield	KAN	2	COG3231	Aminoglycoside phosphotransferase	aminoglycoside 3'-phosphotransferase,Aminoglycoside 3'-phosphotransferase,Aminoglycoside phosphotransferase,Phosphotransferase enzyme family
group_94918	GrowthYield	KAN	2	NA	NA	Transposase
group_66654	GrowthYield	KAN	2	NA	NA	Transposase domain (DUF772)
group_30671	GrowthYield	KAN	2	NA	NA	hypothetical protein
mhpF	DoublingTime	TET	1	COG4569	Acetaldehyde dehydrogenase (acetylating)	acetaldehyde dehydrogenase,Acetaldehyde dehydrogenase,acetaldehyde dehydrogenase,Acetaldehyde dehydrogenase (acetylating),acetaldehyde dehydrogenase (acetylating),Prokaryotic acetaldehyde dehydrogenase%2C dimerisation
tetA	DoublingTime	TET	3	COG2814	Predicted arabinose efflux permease, MFS family	tetracycline efflux protein,Tetracycline resistance protein%2C class C,bicyclomycin/multidrug efflux system,Arabinose efflux permease,multidrug resistance protein,Major Facilitator Superfamily
tetC	DoublingTime	TET	3	NA	NA	Transcriptional regulator,hypothetical protein,DNA-binding transcriptional regulator EnvR,probable dihydroxyacetone kinase regulator,Bacterial regulatory proteins%2C tetR family
sulI	DoublingTime	TET	3	NA	NA	dihydropteroate synthase type-1,Dihydropteroate synthase,dihydropteroate synthase,dihydropteroate synthase,Pterin binding enzyme
group_63134	DoublingTime	TET	3	NA	NA	streptomycin phosphotransferase,Aminoglycoside/hydroxyurea antibiotic resistance kinase
tetA	GrowthYield	TET	3	COG2814	Predicted arabinose efflux permease, MFS family	tetracycline efflux protein,Tetracycline resistance protein%2C class C,bicyclomycin/multidrug efflux system,Arabinose efflux permease,multidrug resistance protein,Major Facilitator Superfamily
tetC	GrowthYield	TET	3	NA	NA	Transcriptional regulator,hypothetical protein,DNA-binding transcriptional regulator EnvR,probable dihydroxyacetone kinase regulator,Bacterial regulatory proteins%2C tetR family
frmA	GrowthYield	TET	3	COG0115	Branched-chain amino acid aminotransferase/4-amino-4-deoxychorismate lyase	alcohol dehydrogenase,S-(hydroxymethyl)glutathione dehydrogenase,putative alcohol dehydrogenase,Branched-chain amino acid aminotransferase/4-amino-4-deoxychorismate lyase,S-(hydroxymethyl)glutathione dehydrogenase/class III alcohol dehydrogenase,Alcohol dehydrogenase GroES-like domain
sulI	GrowthYield	TET	3	NA	NA	dihydropteroate synthase type-1,Dihydropteroate synthase,dihydropteroate synthase,dihydropteroate synthase,Pterin binding enzyme
group_13167	GrowthYield	TET	3	NA	NA	capsid protein of prophage,phage portal protein%2C lambda family,Phage portal protein%2C lambda family
