# Supplementary material for: Machine Learning Prediction of Resistance to Subinhibitory Antimicrobial Concentrations from Escherichia coli Genomes
Source: mSystems. 2021 Aug 24;6(4):e00346-21. doi: 10.1128/mSystems.00346-21 (PMC8407197; doi:10.1128/mSystems.00346-21)
Supplement: TABLE S1 [file msystems.00346-21-st001.csv]

Sample_Identification	Provider	Study_Number	Sample_Accession	Experiment_Accession	Run_Accession	Median_DoublingTime_NoAntimicrbial	Median_GrowthYield_NoAntimicrbial	Median_DoublingTime_CAM_0.5	Median_GrowthYield_CAM_0.5	Median_DoublingTime_CAM_1	Median_GrowthYield_CAM_1	Median_DoublingTime_CAM_2	Median_GrowthYield_CAM_2	Median_DoublingTime_CIP_0.002	Median_GrowthYield_CIP_0.002	Median_DoublingTime_CIP_0.004	Median_GrowthYield_CIP_0.004	Median_DoublingTime_CIP_0.008	Median_GrowthYield_CIP_0.008	Median_DoublingTime_CTX_0.5	Median_GrowthYield_CTX_0.5	Median_DoublingTime_CTX_1	Median_GrowthYield_CTX_1	Median_DoublingTime_CTX_2	Median_GrowthYield_CTX_2	Median_DoublingTime_KAN_4	Median_GrowthYield_KAN_4	Median_DoublingTime_KAN_8	Median_GrowthYield_KAN_8	Median_DoublingTime_KAN_16	Median_GrowthYield_KAN_16	Median_DoublingTime_TET_0.3	Median_GrowthYield_TET_0.3	Median_DoublingTime_TET_0.6	Median_GrowthYield_TET_0.6	Median_DoublingTime_TET_1.25	Median_GrowthYield_TET_1.25	Median_DoublingTime_TRIM_0.125	Median_GrowthYield_TRIM_0.125	Median_DoublingTime_TRIM_0.25	Median_GrowthYield_TRIM_0.25	Median_DoublingTime_TRIM_0.5	Median_GrowthYield_TRIM_0.5	StandardDeviation_DoublingTime_NoAntimicrbial	StandardDeviation_GrowthYield_NoAntimicrobial	StandardDeviation_DoublingTime_CAM_0.5	StandardDeviation_GrowthYield_CAM_0.5	StandardDeviation_DoublingTime_CAM_1	StandardDeviation_GrowthYield_CAM_1
24742_1#10	Carl-Fredrik Flach	PRJEB23294	SAMEA104369965	ERX3134704	ERR3061903	-0.065925943	-0.862392426	0.039925949	-0.085780107	0.121198073	-0.334088122	-0.00690332	-0.232961921	-0.005305555	0.351886	-0.084514799	1.546331937	-0.175427257	2.010027645	0.049717345	0.529073313	0.068846173	0.65326023	-0.065860547	1.510207459	0.107128822	0.797478159	0.033043859	1.562776489	-0.424217376	0.732692106	-0.345454464	1.04285039	-0.676210474	3.700507703	-0.394519699	3.218223408	-0.116235787	-1.051727073	-0.168616805	-0.194961959	-0.341938797	0.645243488	0.043508916	0.056703551	0.078559839	0.103152204	0.084488165	0.136327497
24742_1#100	Jan Michiels	PRJEB23294	SAMEA104370092	ERX3134794	ERR3061993	-0.301375481	-1.34034398	-0.156762046	0.028447947	-0.14764891	0.45782215	-0.683074353	1.318935146	-0.309750473	0.937637372	-0.490722715	2.904638164	-0.533793591	3.631367022	-0.344452317	0.4181857	-0.158750993	0.231004966	0.032842414	0.122730625	-0.184734313	2.208880845	-0.534679837	3.709239068	-1.057426574	2.627346129	-0.229484609	1.56435215	-0.627828702	3.3871233	-0.758915827	4.367548802	-0.073538893	-0.708520677	-0.114833865	-0.475007623	-0.177975897	0.828029716	0.099507704	0.127977509	0.123743715	0.169455374	0.187426151	0.218964273
24742_1#101	Jan Michiels	PRJEB23294	SAMEA104370093	ERX3134795	ERR3061994	-0.201589388	-1.256978402	-0.16443663	0.083912948	-0.096740824	0.611471772	-0.363890593	1.563684036	-0.349936681	1.010783017	-0.011580892	2.871732041	-0.34426408	3.331497976	-0.332687945	0.366615791	-0.317474532	0.360381902	-0.065071454	0.676618664	-0.060049612	0.941253296	-0.134446489	2.179204534	-0.514978185	1.687670672	0.128778137	1.432473906	-0.546178606	2.589212991	-0.491863588	4.51150587	0.081394763	0.031585389	-0.194622738	0.428920752	-0.164859158	2.214183556	0.162704187	0.144035509	0.22312487	0.165514566	0.173612829	0.171935347
24742_1#102	Jan Michiels	PRJEB23294	SAMEA104370094	ERX3134796	ERR3061995	-1.249315124	-2.376152832	-0.2948916	0.202282118	-0.247942722	0.636689098	-0.433923626	1.933681299	-0.100315725	1.363959715	0.112546265	3.717911755	-0.17350443	4.33228017	-0.281167842	0.960682653	-0.193616509	1.134821346	-0.411822515	0.610728466	-0.20606832	1.110163394	-0.361366792	1.22042061	-0.711994893	0.113814353	-0.22821533	1.410187397	-0.683756335	3.32460312	-1.092796031	3.495762106	-0.042574866	-0.061217078	-0.264106979	0.099555303	-0.599438515	0.837686249	0.111152007	0.11576015	0.16180287	0.199616377	0.22399554	0.250847205
24742_1#104	Jan Michiels	PRJEB23294	SAMEA104370096	ERX3134798	ERR3061997	-0.957056009	-1.732701402	0.132935182	0.128855165	-0.032725568	0.492159477	-0.599483408	0.710009318	-0.044677141	1.285003578	0.111269799	2.855450806	-0.039077846	2.716551581	-0.479091612	1.415096646	-0.280941459	1.605796974	-0.391897175	1.852035572	-0.118110692	0.561544522	-0.192918015	0.765663481	-0.411930635	0.013926771	-0.395785803	0.881307981	-0.872142592	2.398923625	-1.065621599	2.914148953	0.12792267	-0.109005166	-0.156704307	-0.670453134	-0.286317657	-0.490522743	0.256248962	0.21226729	0.315938863	0.326576591	0.318403391	0.230107691
24742_1#105	Jan Michiels	PRJEB23294	SAMEA104370097	ERX3134799	ERR3061998	-1.009504655	-1.872810949	0.335236334	0.521208291	-0.200093294	0.385222652	-0.577431636	1.192060686	-0.065371477	1.457760384	0.166620996	3.360219126	-0.258215388	4.055773773	-0.432201431	-0.036946785	-0.235881588	0.584750343	-0.342150292	1.58937204	-0.184722845	0.941818561	-0.150268011	0.702877481	-0.697715936	-0.592612923	-0.122767194	1.177397128	-0.589135005	3.005290555	-0.744911528	3.624442791	-0.033904359	0.250857323	0.091758087	1.311948232	-0.477360123	1.751057851	0.198761418	0.256103959	0.298971327	0.311969891	0.253491604	0.330645444
24742_1#106	Jan Michiels	PRJEB23294	SAMEA104370098	ERX3134800	ERR3061999	0.081234982	-0.787737009	0.090791841	0.152527579	-0.070775634	0.660756325	-0.597051367	1.336063253	-0.102303242	1.05759087	-0.537516596	2.341667201	-0.249359037	4.22854591	-0.238068561	1.263900411	-0.189847291	1.21564093	-0.139157916	1.13766576	-0.246470902	1.386458466	-0.410028504	2.761448005	-0.826405086	2.990601266	-0.034311831	1.498291378	-0.8460064	2.892371147	-0.708872087	4.187557819	-0.056820149	-0.668735022	-0.078914331	0.670295354	-0.348424914	2.197755715	0.144382561	0.128602727	0.15321247	0.198628887	0.172111136	0.237058206
24742_1#107	Jan Michiels	PRJEB23294	SAMEA104370099	ERX3134801	ERR3062000	-0.020990922	-1.619577419	-0.088702342	-0.273584461	-0.053911106	-0.043084261	-0.55272426	0.808948369	-0.17777073	1.074141927	-0.191657967	2.76883827	-0.246048033	3.505532812	-0.156358827	1.60746923	-0.138342367	1.666106496	-0.17677018	0.483616602	-0.187896641	1.314277718	-0.483847521	2.285357685	-1.009707078	3.350783196	-0.145036618	1.004520454	-0.373982321	2.279707506	-0.21626739	4.01241028	0.159608918	-0.46618109	0.093660734	0.649135948	-0.131225054	0.967998928	0.056713883	0.155072867	0.127306611	0.244960535	0.123165391	0.246746044
24742_1#108	Jan Michiels	PRJEB23294	SAMEA104370100	ERX3134802	ERR3062001	-0.106191415	-1.421690201	0.076618723	-0.179058344	0.067787233	0.196424376	-0.37606802	0.959289154	-0.094973721	1.261440206	-0.380750797	3.241449868	-0.34056975	4.928047332	-0.233339373	1.550583053	-0.212766616	1.297518373	-0.355084599	0.267431455	-0.122436939	1.85834125	-0.254541842	3.452196489	-0.822462911	3.935311563	-0.365394829	1.362189225	-0.770419517	3.549285224	-1.130053848	4.833363281	-0.131564227	0.359985062	-0.044924129	0.921615404	-0.16246207	2.73333075	0.153644283	0.182099948	0.170351364	0.307244218	0.165687408	0.302108303
24742_1#109	Jan Michiels	PRJEB23294	SAMEA104370101	ERX3134803	ERR3062002	-0.41589754	0.395597142	-0.024070392	0.463544566	-0.212461678	0.949418395	-0.742781304	1.473215941	0.053721548	1.17806651	0.015986335	2.773135914	-0.10484313	3.093503213	-0.248080325	-0.200194021	-0.313896658	0.455550893	-0.496435258	0.157690159	0.159766635	1.128987606	0.021021222	1.974422143	-0.516904199	3.110160233	-0.190670456	0.926604702	-0.301227995	2.019866991	-0.213015155	1.6992014	-0.196778293	0.478999816	-0.35703834	1.690368496	-0.236133648	3.478180918	0.199638881	0.15045341	0.215056778	0.274221484	0.228522901	0.469682828
24742_1#113	Jan Michiels	PRJEB23294	SAMEA104370105	ERX3134807	ERR3062006	0.106515543	-1.115445413	-0.085557439	0.135778546	-0.171079181	0.673680992	-0.666262419	1.640750163	-0.290556586	1.0216132	-0.49112485	3.013721031	-0.381965035	4.849650041	-0.54328388	1.346441523	-0.399504113	1.790446845	-0.170816328	2.688172851	-0.14150798	1.466287178	-0.436548513	2.774067747	-0.663474159	2.622838855	-0.177928006	1.300896788	-0.751062134	3.450173064	-0.747252146	4.930922223	-0.395773732	0.413586469	-0.286438264	1.188675259	-0.36645187	2.198743336	0.092633814	0.082053376	0.106977333	0.158001003	0.354998156	0.150814257
24742_1#114	Jan Michiels	PRJEB23294	SAMEA104370106	ERX3134808	ERR3062007	-0.601700816	-1.969033304	0.160113413	-0.725708425	0.148601537	-0.554826075	-0.13663652	-0.053161962	-0.20566607	0.454832511	-0.185396641	2.546707958	-0.292449667	1.85820385	-0.33863425	-0.040347412	-0.068994779	0.684644054	-0.265663386	0.789515787	-0.087309921	1.619500219	-0.143154364	1.65124007	0.191799444	-0.301305967	-0.217282266	0.951871376	-0.707351576	2.076331079	-1.14466014	2.072046409	0.224925103	-2.81101902	0.373749443	-2.749463609	0.187593189	-1.82284373	0.150878346	0.227927819	0.186549611	0.324440995	0.191179064	0.294220419
24742_1#115	Jan Michiels	PRJEB23294	SAMEA104370107	ERX3134809	ERR3062008	-1.087847429	-0.745447407	-0.118957659	0.098890398	-0.13268949	0.50982178	-0.448487833	0.487608766	-0.134057215	1.256087778	0.102088274	3.138662426	-0.253944839	3.028218863	-0.220474769	0.699186976	-0.205291694	0.933797916	-0.443032852	1.256003804	-0.218265597	1.44261124	-0.589764655	1.599845138	-0.993819265	0.566608174	0.098380853	1.700934127	-0.253280967	3.018162216	-0.349089923	2.540722953	0.185400713	-0.309559435	-0.034007734	-0.799626163	-0.241698755	0.141964949	0.124084926	0.100877135	0.144728692	0.270151367	0.180898538	0.368622044
24742_1#120	Jan Michiels	PRJEB23294	SAMEA104370112	ERX3134814	ERR3062013	-0.215497838	-1.09705694	-0.115947697	0.12547041	-0.144656717	0.408081037	-0.34846392	1.319957087	-0.162756608	1.255882164	-0.341411381	3.346569707	-0.450559354	4.548161265	-0.349093931	0.671653433	-0.346253526	0.572279534	-0.256819731	0.943689708	-0.178535146	1.504245278	-0.3458559	2.797078396	-0.898231804	3.346552398	-0.1737508	1.425832985	-0.584662307	2.846182493	-0.97145815	5.094342341	-0.199747289	0.094507454	-0.242057638	0.96303523	-0.45304531	2.331487544	0.064711608	0.079930899	0.156344366	0.124993988	0.163535119	0.150380287
24742_1#121	Jan Michiels	PRJEB23294	SAMEA104370113	ERX3134815	ERR3062014	0.118545176	-1.051738216	-0.154442773	0.219033899	-0.260460658	0.540150468	-0.453174177	1.524194618	-0.142505806	1.522067917	-0.479251799	3.453581704	-0.344083005	4.604766195	-0.28532561	0.967203769	-0.229357887	0.924630104	-0.206850812	0.852459398	-0.231636486	2.070066702	-0.371343949	3.427254199	-1.007566423	3.838187042	-0.397047457	1.48461322	-0.884399236	3.639971387	-1.280079054	5.2385497	-0.348882334	0.125068865	-0.12833855	0.812037944	-0.41745677	1.835807813	0.100206861	0.049947443	0.114326776	0.095715684	0.220848735	0.190972011
24742_1#123	Jan Michiels	PRJEB23294	SAMEA104370115	ERX3134817	ERR3062016	-1.214901972	-2.372302581	-0.257889851	-0.007672679	-0.239526303	0.359576293	-0.400934302	1.642137501	-0.117543254	1.68096654	0.085594769	3.857146171	-0.221678002	4.962964784	-0.154696103	1.700330367	-0.168090114	1.493482038	-0.569165092	0.851063005	-0.358213623	0.807365153	-0.488467886	1.685514503	-1.086602093	1.254669	-0.16923244	0.926702788	-0.477714174	2.593184963	-0.856159311	3.450337487	-0.02766945	0.339273744	0.013400041	0.599591557	-0.473113454	1.664411125	0.128122401	0.048815208	0.176204779	0.225228029	0.233763102	0.298082333
24742_1#124	Jan Michiels	PRJEB23294	SAMEA104370116	ERX3134818	ERR3062017	-0.950674153	-1.807853443	-0.272641677	0.167834232	-0.277430835	0.32306161	-0.477046385	0.391133979	-0.129657914	1.190948793	-0.007141995	3.038809295	-0.239838838	3.85697651	-0.362832879	0.756360496	-0.219796812	0.971806997	-0.3427001	0.549830911	-0.26422207	1.110967862	-0.446532754	1.130922456	-0.970974946	0.585842498	-0.146668891	1.183988584	-0.587048905	2.953794243	-0.743187408	2.87633098	-0.059740217	-0.921517141	-0.194073667	-0.480227382	-0.406972026	0.674348781	0.200406841	0.127645269	0.230842947	0.228578082	0.260250002	0.249068897
24742_1#125	Jan Michiels	PRJEB23294	SAMEA104370117	ERX3134819	ERR3062018	0.014371826	-1.250267933	0.11945051	-0.327003715	0.211523028	-0.486301465	0.089918787	0.115626429	-0.095616611	1.152846163	-0.383182772	2.722716391	-0.19699565	4.534052556	-0.190377682	2.170887873	-0.251181481	2.054767777	-0.322529221	1.284236905	-0.154685325	1.39818569	-0.176612589	2.574573066	-0.653622693	2.754517355	-0.001609919	1.160851883	-0.148006008	3.202461399	-0.365065716	4.489253005	-0.27182641	-1.464346559	-0.108592583	-0.63298299	-0.366938882	1.28772385	0.124951743	0.08530037	0.160603969	0.207608213	0.157469246	0.209086011
24742_1#128	Jan Michiels	PRJEB23294	SAMEA104370120	ERX3134822	ERR3062021	-1.027313331	-0.467519954	-0.027954159	0.344502296	-0.019499221	0.609468202	-0.247066601	1.401193037	0.029376969	0.810933526	0.130987737	1.260877733	-3.47E-04	1.091315923	-0.316842089	-1.593080113	-0.384524852	-1.711711084	-0.012723122	-0.213621636	-0.0196718	1.556301393	0.052771241	1.852793759	-0.581612341	-1.65410512	-0.306278394	1.566375106	-0.453046208	4.112984028	-0.400641968	1.528015246	0.133142959	-0.738513726	-0.044348609	-2.137449066	0.094030184	-1.84875582	0.231342871	0.119096994	0.247919356	0.158898644	0.273326895	0.216387797
24742_1#129	Jan Michiels	PRJEB23294	SAMEA104370121	ERX3134823	ERR3062022	-0.602709477	-1.692116289	-0.128373949	0.06487545	-0.086225088	0.636583589	-0.671402268	1.087178438	-0.042202134	0.754147805	0.004489319	3.029076719	-0.18635605	4.542781359	-0.460466646	0.22334228	-0.519996116	-0.390001606	-0.434754588	1.481568283	-0.270761849	1.413225888	-0.442596225	2.606455459	-0.938075895	2.541732369	0.138496182	0.766238658	-0.140281277	2.625149038	-0.24191891	3.622769647	-0.057342918	-0.496418541	-0.061095767	0.956696007	-0.388433886	2.259550515	0.129584393	0.328777689	0.149521141	0.348893425	0.179844456	0.501451432
24742_1#13	Carl-Fredrik Flach	PRJEB23294	SAMEA104369969	ERX3134707	ERR3061906	-0.702237594	-0.450232844	-0.026852732	0.067780851	-0.045648624	0.263697012	-0.364091687	0.535223488	0.062094723	0.627555148	0.019419589	1.753013066	-0.216796478	2.954871377	0.051130244	0.262932961	-0.078129101	0.660667454	-0.15552808	1.309851194	-0.12727141	0.759463572	-0.336732114	0.782461308	-0.707560773	-1.555210465	-0.222155138	1.305658602	-0.580380367	3.721920996	-0.769532528	3.382827672	0.099998906	-0.947329079	-0.008281358	-0.146898464	-0.153345344	0.362785753	0.05943046	0.076987994	0.107983023	0.155731382	0.094572899	0.098414773
24742_1#131	Jan Michiels	PRJEB23294	SAMEA104370123	ERX3134825	ERR3062024	-1.039403916	-1.207947994	0.013536748	-0.1061111	-0.239080535	0.180963907	-0.55447674	0.962676274	-0.130557424	1.171577869	0.098888089	3.035880933	-0.274487065	3.596709354	-0.424415282	0.617973968	-0.37843135	0.981541168	-0.400534028	0.818027245	-0.213285985	1.282683331	-0.441562172	1.487923454	-0.79160795	0.67327908	0.025338668	0.807758037	-0.163190675	2.106493412	-0.346837798	2.516934316	0.001477351	-0.723648496	0.045364838	-0.854882196	-0.317884928	-0.01725009	0.267595223	0.121814584	0.299115577	0.221800841	0.282982379	0.239164257
24742_1#132	Jan Michiels	PRJEB23294	SAMEA104370124	ERX3134826	ERR3062025	0.133191853	-0.764411838	-0.136505003	-0.048664609	-0.177428719	-0.077224542	-0.576485254	0.382816524	-0.248171079	1.144319467	-0.439585256	2.790445957	-0.34029371	4.577938131	-0.318463149	0.465887904	-0.282378476	0.664026242	-0.306176038	1.540851808	-0.188265104	1.659385399	-0.251721372	2.79382336	-0.837145956	3.308845006	-0.13760522	1.066511134	-0.376706414	3.081269118	-0.382736826	4.238230425	-0.316498355	-0.83993206	-0.443618401	-0.327326003	-0.564600933	1.218629395	0.113664968	0.109982812	0.119177919	0.164552255	0.140532561	0.265875651
24742_1#133	Jan Michiels	PRJEB23294	SAMEA104370125	ERX3134827	ERR3062026	0.267192841	-1.196423885	-0.056658793	-0.187568073	-0.118716331	0.142050588	-0.569204959	1.04110618	-0.071997305	1.179546801	-0.23837738	2.921333752	-0.172240745	4.750830472	-0.32595207	1.415317176	-0.264760765	1.592506949	-0.330415773	1.902381559	-0.144725243	1.47301195	-0.192257247	2.640092522	-0.611099279	3.095326364	0.01286455	1.781248148	-0.7553353	3.949757122	-0.286328514	4.46572758	-0.20909643	-1.021167	0.051775716	0.521955544	-0.234642029	1.590150432	0.109903107	0.181645012	0.146087254	0.284757197	0.128572166	0.341882379
24742_1#134	Ed Moore	PRJEB23294	SAMEA104370126	ERX3134828	ERR3062027	0.247661206	0.123347299	-0.065167591	-0.040144353	-0.294733201	-0.181013823	-0.697792326	-0.117239994	-0.111098495	0.694352274	-0.301312314	1.840013872	-0.131811262	2.302906655	-0.296897748	0.221233871	-0.195654709	0.393439089	-0.051552004	1.347624972	-0.236866718	0.411808295	-0.404390069	1.12414063	-0.826584976	0.666866171	-0.253583608	0.611965553	-0.709608916	2.275988307	-0.807206307	2.487842166	-0.001609383	-1.834310942	0.054541942	-2.350612918	-0.064773957	-3.792042267	0.056831589	0.184050991	0.105573275	0.225568704	0.093150343	0.301646983
24742_1#135	Ed Moore	PRJEB23294	SAMEA104370128	ERX3134829	ERR3062028	-0.065978026	-1.103866389	-0.644104699	-0.121156673	-0.467308639	0.848238822	-0.873281242	1.503661186	-0.157340365	1.394326181	-0.081470339	3.359841988	-0.296968522	5.372406652	-0.380214906	-0.188467987	-0.304096775	0.203607029	-0.19947365	0.149641385	-0.486085887	1.97130535	-0.688392271	3.999312622	-1.267594297	4.366931635	-0.438035012	1.502231292	-0.937185612	4.524347141	-1.651811171	6.783958364	0.033610951	-0.161120846	-0.062563631	1.39676129	-0.213833072	2.881800145	0.343361539	0.399085543	0.51642205	0.443796041	0.389197771	0.51000059
24742_1#136	Ed Moore	PRJEB23294	SAMEA104370130	ERX3134830	ERR3062029	0.160519567	-0.588909457	-0.23981874	-0.196056111	-0.072703466	0.295959726	-0.569483541	0.530005676	-0.133439003	1.481166373	-0.509168502	2.740494248	-0.089810612	3.672692394	-0.168515028	0.650719886	-0.172686092	0.30745564	-0.171848094	0.975882363	-0.104111409	1.389252972	-0.217535381	2.323299286	-0.643996374	1.643000375	-0.083115987	0.781306646	-0.180526861	2.459238987	-0.470050027	3.979577759	0.047139406	-0.239836374	-0.069492155	0.10484526	-0.027311501	1.089845885	0.171175469	0.101534933	0.259414977	0.195186614	0.179790758	0.302855865
24742_1#137	Ed Moore	PRJEB23294	SAMEA104370134	ERX3134831	ERR3062030	-0.415579389	-0.570680436	0.050405219	-0.227774798	0.02076977	-0.046733632	-0.113764131	0.715705802	-0.203804774	1.226804464	-0.379893513	3.350473251	-0.181121726	4.080069186	-0.459396406	0.545480714	-0.341529594	0.814383504	-0.210353309	1.674676502	-0.416542328	2.201093418	-0.654352463	2.930314517	-1.132566039	2.257873524	-0.289554155	2.22537394	-1.071918131	5.036166452	-1.557232353	7.70022703	-0.279787292	1.39613871	-0.4073217	3.000389757	-0.64582548	5.586652952	0.080820755	0.036062461	0.156837458	0.126887637	0.121377015	0.326803094
24742_1#138	Ed Moore	PRJEB23294	SAMEA104370135	ERX3134832	ERR3062031	-0.2254478	-1.733906619	-0.122113064	-0.345679295	0.160102222	-0.09383235	-0.094154934	0.113143367	-0.177654284	1.13648715	-0.454203838	2.508804989	-0.172247771	2.521099383	-0.294037205	0.434301787	-0.287063695	0.016402526	-0.122714151	0.377451344	-0.252907524	1.57153848	-0.542080674	3.023481992	-1.013089642	2.996734566	-0.14924876	0.780033888	-0.159834005	1.690124869	-0.369292781	2.633382045	-0.173995926	-0.825038625	-0.370805635	-0.139876659	-0.225123334	1.201157251	0.099989074	0.224631239	0.149725699	0.281008805	0.180143929	0.284266648
24742_1#139	Ed Moore	PRJEB23294	SAMEA104370136	ERX3134833	ERR3062032	-0.271131583	-0.759245485	-0.200597055	0.228803362	-0.237223923	0.755189964	-0.599545249	1.672424762	-0.232366988	1.171562901	-0.348150944	3.019730962	-0.457069914	3.441715196	-0.284188871	0.410425922	-0.310813602	0.352922326	-0.113633357	1.003535679	-0.150001695	0.970966254	-0.216852532	1.540076893	-0.53350391	0.356613072	-0.080016646	0.908964877	-0.215577777	2.466536179	-0.435146353	3.425013481	-0.151121642	0.269738431	-0.35639759	0.521639941	-0.548442435	1.665772229	0.085095242	0.061318524	0.202145256	0.226760618	0.120143384	0.122230503
24742_1#14	Carl-Fredrik Flach	PRJEB23294	SAMEA104369970	ERX3134708	ERR3061907	-0.633380026	-1.017203941	-0.124367262	-0.205727308	-0.131168498	0.054604568	-0.368170154	0.848345206	0.111772238	0.688436521	0.252221371	1.804153736	-0.135645847	2.307892873	-0.303112254	-0.01893718	-0.216450371	-1.081207515	-0.274266984	0.027189901	-0.148621967	1.683466293	-0.449681868	2.676156086	-1.062019437	1.280585171	-0.281845801	1.582404401	-0.316730178	3.717705519	-0.620587931	3.760332937	0.033565418	-1.689302724	-0.055944906	-1.392056591	-0.229748707	-0.212321992	0.145934536	0.211123267	0.180245527	0.315627497	0.171573554	0.284543578
24742_1#140	Ed Moore	PRJEB23294	SAMEA104370137	ERX3134834	ERR3062033	-0.602655255	-0.835324621	0.276280292	0.582357641	5.84E-04	1.254550434	-0.654495761	2.699834892	0.085040802	1.776710423	0.059063188	4.418175468	-0.009223247	6.043814582	-0.263766664	3.095732657	-0.163304698	3.5752351	-0.07600925	5.069833569	-0.347763778	2.493976594	-0.589658435	4.622789207	-1.216355633	6.270154656	-0.22469702	2.853185393	-0.526400096	6.641624832	-1.205443473	8.098268858	-0.042307361	1.55012501	0.202588437	3.870187355	-0.589257833	5.129769748	0.177968126	0.202674828	0.26671438	0.279077668	0.21054304	0.394305658
24742_1#142	Ed Moore	PRJEB23294	SAMEA104370139	ERX3134836	ERR3062035	-0.69740401	-1.056521597	-0.13207668	0.245350949	0.185180903	0.661117475	0.127003918	1.617171975	-0.11961413	1.15055006	-0.108220522	2.953993645	-0.333513572	3.500522999	-0.355373466	0.884941258	-0.282445039	0.617731305	0.112837852	0.310526435	-0.335017595	1.241867693	-0.629245935	2.372168899	-1.083575254	1.712096872	-0.186955413	2.050274709	-0.58457385	4.756599093	-1.427429941	7.391920263	-0.073653077	-1.096727175	-0.080836577	-1.224303207	-0.13270389	0.496994475	0.149719123	0.154832708	0.469577122	0.164222779	0.203168491	0.270538419
24742_1#143	Ed Moore	PRJEB23294	SAMEA104370140	ERX3134837	ERR3062036	-1.046627795	-2.716921993	-0.058744419	0.076775495	-0.055739902	0.437227258	-0.24595412	0.952861125	-0.056231673	0.72210762	9.50E-04	2.36140316	-0.155373096	1.938109957	-0.274909897	-0.418087591	-0.394542286	-0.598653965	-0.277519125	-0.042306688	-0.253305031	1.258957479	-0.454338855	1.613295474	-0.901076935	0.382551376	-0.322570317	2.264245699	-0.625184699	5.324136015	-1.240756331	8.058639439	-0.176656438	-1.135237929	-0.180179049	0.279863479	-0.430056604	1.698656083	0.075889597	0.093462205	0.150094492	0.140159679	0.121635559	0.151858818
24742_1#144	Ed Moore	PRJEB23294	SAMEA104370141	ERX3134838	ERR3062037	-0.56184895	0.182457645	-0.060772311	0.323109527	-0.19973742	0.963895118	-0.78064153	1.252858478	0.079315799	1.437322972	0.180352211	3.153947839	-0.145271665	3.71101741	-0.242713561	-0.782816746	-0.190327978	-0.337661769	-0.375376226	-0.47153436	-0.110500993	0.387381003	-0.51190819	0.167771977	-0.641791779	-0.888528868	-0.277630066	0.21488067	-0.049715277	-0.14252172	0.011401154	-0.649076786	0.107536084	-1.146846073	-0.187507696	-2.186786531	-0.245320689	0.09375869	0.098656297	0.133341467	0.122021681	0.204429924	0.143702768	0.21937244
24742_1#145	Ed Moore	PRJEB23294	SAMEA104370144	ERX3134839	ERR3062038	0.077811351	-1.173446532	-0.039754966	-0.053202502	-0.141388302	0.408307978	-0.462431929	1.474976301	-0.149696866	0.966327763	-0.568288608	2.665639384	-0.216578541	4.231656073	-0.147004242	1.57959794	-0.167044583	1.304998945	-0.187741046	1.894451788	-0.280833904	1.772500261	-0.289018226	3.767913441	-0.96792769	3.872637767	-0.42512996	1.603706725	-0.83967496	3.60250215	-1.658984614	6.745005767	-0.239426944	1.05407824	-0.178376859	2.227012532	-0.414346113	4.710328365	0.02452461	0.147266337	0.072825243	0.25652041	0.078292014	0.254432741
24742_1#146	Ed Moore	PRJEB23294	SAMEA104370146	ERX3134840	ERR3062039	-0.610878522	0.206729793	-0.023402039	0.346945285	-0.109790739	0.937116562	-0.737229336	1.362342282	0.006845122	1.665366328	0.289867227	3.440067755	-0.019236434	4.14679353	-0.156206098	-0.647979246	-0.143773742	-0.517852021	-0.353365143	-1.027984275	-0.237378268	0.435051735	-0.420030902	0.281476229	-0.342473547	0.093183783	-0.275634803	0.177113155	-0.076811288	-0.080439857	0.091411522	-0.804750444	0.056707835	-1.254154195	-0.167612773	-2.143865181	-0.15899282	0.202520573	0.120056773	0.17250253	0.166658145	0.224787218	0.171222935	0.214743782
24742_1#147	Ed Moore	PRJEB23294	SAMEA104370147	ERX3134841	ERR3062040	-0.763075377	-0.400017365	0.072659382	0.351717329	-0.064341069	0.9440528	-0.483775194	1.593043521	-0.0846405	1.352994716	0.268683613	3.156124685	-0.129361214	3.749379977	-0.240491445	-1.570267986	-0.252957322	-1.675785858	-0.201013295	-2.914364658	0.00467519	0.117191413	-0.29959661	0.036678192	-0.522384327	0.457706857	0.37271389	2.469586895	-0.073466912	3.348195115	-0.064152715	5.74257203	-0.115747707	-1.786727717	-0.301802751	-3.116094912	-0.291381266	-0.759751333	0.341299697	0.287837464	0.355868527	0.344631407	0.354436288	0.328819396
24742_1#148	Ed Moore	PRJEB23294	SAMEA104370148	ERX3134842	ERR3062041	-0.540216398	-0.456131262	0.129503935	0.18910687	-0.092853967	0.658253766	-0.510823035	1.137147399	-0.1768782	0.933791832	-0.181989103	2.950798026	-0.287534418	3.595977115	-0.23233161	1.11985759	-0.153560866	1.013579925	-0.247380317	1.224842068	0.023268805	0.305137184	-0.056286738	0.660467084	-0.456920708	0.537925441	-0.117200648	1.292394762	-0.386208239	3.682267156	-0.295254565	3.210763571	0.019761372	1.064642165	-0.043506662	2.833268855	-0.534720318	4.025776975	0.149495348	0.141836212	0.215671267	0.192709166	0.179167438	0.342711348
24742_1#149	Ed Moore	PRJEB23294	SAMEA104370149	ERX3134843	ERR3062042	0.191386837	2.46838903	0.139841089	0.781047971	0.07016168	0.945661234	-0.605882872	0.897249477	-0.198912825	0.978247612	-0.139887003	2.18442141	-0.222461558	3.849716513	0.056304217	0.971211358	-0.118428582	1.465262512	-0.09042424	3.306176893	0.036641589	1.820209369	-0.274484309	2.813915477	-0.241533707	2.773921457	0.166320042	1.763010394	-0.747818726	4.52757351	-0.966184279	6.46263175	0.199323196	1.189720709	-0.25406646	1.983841434	-0.306003102	3.610527056	0.319332189	0.175877753	0.479180872	0.414698526	0.585684931	0.85672207
24742_1#15	Carl-Fredrik Flach	PRJEB23294	SAMEA104369972	ERX3134709	ERR3061908	-0.737502696	-1.198024497	-0.140915386	0.200629329	-0.216389758	0.492836785	-0.514904159	1.275602855	0.153861687	1.006088449	0.292522296	2.272915469	0.11084538	3.955948334	-0.181627491	0.720339478	-0.187392048	0.870072973	-0.145282331	1.817351927	-0.075718445	0.92341206	0.050085218	1.798794262	-0.65122357	1.231618774	-0.571245275	1.293896255	-1.052889143	3.316484231	-1.320144839	5.412211375	0.077631272	-0.515178369	0.246388014	0.230961363	-0.018697027	1.017873272	0.080727898	0.239166939	0.230572082	0.295005034	0.20874998	0.330204473
24742_1#152	Ed Moore	PRJEB23294	SAMEA104370152	ERX3134846	ERR3062045	-0.185341398	0.370480112	0.029590206	0.203499309	0.011383779	1.039174453	-0.538191483	2.70768154	-0.13544505	0.78952071	-0.195939404	2.691664719	-0.13561137	3.351577999	-0.072004673	0.634979509	-0.092839926	0.754681103	-0.144954134	1.5698124	-0.261478317	1.434572655	-0.402732018	2.505296528	-0.732507189	2.879152963	-0.106029361	2.262278299	-0.876618928	5.543613792	-1.689018635	8.136594053	0.107339269	2.052576941	-0.125899711	3.253471924	-0.298436687	5.045664654	0.115529491	0.171745334	0.18839206	0.297265632	0.198363058	0.313740411
24742_1#154	Ed Moore	PRJEB23294	SAMEA104370154	ERX3134848	ERR3062047	0.067861835	-1.278941572	-0.181761619	0.215183889	-0.434854377	0.831664157	-0.687516776	2.147086199	-0.248742721	1.118933042	-0.406489594	3.013766314	-0.250644736	4.526465625	-0.142631974	2.15349228	-0.093972081	1.066964363	-0.124576985	1.841114941	-0.27471177	1.262661406	-0.379086626	1.998826623	-0.6718357	2.526561654	-0.251921916	1.864225662	-0.793053704	4.351198251	-1.314156671	7.243848158	-0.104793916	1.203890607	-0.232371905	2.28793295	-0.394685598	3.380560261	0.060771714	0.066228535	0.132948534	0.210017564	0.150534018	0.155966211
24742_1#155	Ed Moore	PRJEB23294	SAMEA104370155	ERX3134849	ERR3062048	-0.685320339	-1.436421486	0.125432546	0.673926695	-0.247673287	0.583934585	-0.620808059	1.162579675	-0.245631697	1.280927747	-0.052889899	3.377193107	-0.378210158	4.384180873	-0.346907353	0.48170719	-0.253790706	1.041917485	-0.260488877	1.77404096	-0.175119976	1.301605192	-0.228534575	1.414699902	-0.45864113	0.13942824	0.021428744	1.493537626	-0.305838318	3.559846444	-0.607495363	3.221684733	0.05428299	-0.268007823	0.297913242	0.528559198	0.047817309	-0.012264385	0.117385465	0.18933263	0.215880811	0.321466884	0.176670938	0.331214754
24742_1#156	Ed Moore	PRJEB23294	SAMEA104370159	ERX3134850	ERR3062049	-0.475687905	-0.664533218	0.138222202	0.329120728	0.039083792	0.516456284	-0.486536407	1.318595425	-0.167884935	1.324279971	-0.12415122	2.830090316	-0.220347193	4.021884641	-0.268339246	0.287822635	-0.10985798	0.028310484	-0.062604769	1.249462764	-0.109584218	0.823355453	-0.197709368	2.333284843	-0.754623782	1.725845964	0.009014551	0.547911454	-0.554641927	2.066065228	-0.620084251	3.486086771	0.646925726	0.374096224	0.590540682	1.302903663	0.155568758	1.745025052	0.227350137	0.154478098	0.301410934	0.204126514	0.34060489	0.258460449
24742_1#157	Ed Moore	PRJEB23294	SAMEA104370160	ERX3134851	ERR3062050	-0.582295159	-0.968896201	-0.17100924	0.426839877	-0.251952901	1.059356017	-0.662911316	2.50714126	-0.075411003	1.346169175	-0.068985435	3.703486974	-0.237008239	4.520695804	-0.373889277	0.602836902	-0.316664512	0.908255124	-0.359549476	1.713328065	-0.265866999	1.216571491	-0.341710162	1.7951956	-0.682777271	1.097121879	-0.130247938	1.163040838	-0.377960103	2.60754601	-0.756651326	3.876034441	0.165603332	1.244009876	-0.141807273	2.185381025	-0.227980586	3.677321408	0.045788557	0.075503284	0.155685836	0.171263745	0.091631475	0.210192225
24742_1#158	Ed Moore	PRJEB23294	SAMEA104370162	ERX3134852	ERR3062051	-0.519819332	0.36357677	-0.214190047	0.231233843	-0.225742909	0.435468923	-0.51049356	0.995863236	0.050813327	1.045759374	0.061734041	2.84463549	-0.079374534	3.415404152	-0.078887168	0.876868458	-0.006034213	0.831824049	-0.347205124	0.321919761	-0.480098273	-0.628610349	-0.335152452	-1.877380387	-0.114018174	-2.063290085	-0.473067609	1.042107434	-0.537896012	2.995760392	-0.445603162	2.78851617	0.380383105	-1.664921586	0.029505661	-2.45687484	0.188069079	-1.79362848	0.118213104	0.388379795	0.147397246	0.410071372	0.122555198	0.470592885
24742_1#159	Ed Moore	PRJEB23294	SAMEA104370163	ERX3134853	ERR3062052	0.22140727	-0.229079656	-0.100603015	0.297358729	-0.226682118	0.434581008	-0.53165615	0.746393316	-0.222746132	0.617513576	-0.517288544	2.647099534	-0.361133772	2.533240015	-0.359449828	0.608329713	-0.316452977	0.379339871	-0.26788979	1.618971885	-0.152365231	1.368866437	-0.309662299	2.564043924	-0.793034324	3.088009017	0.149183452	1.233984786	-0.238399641	4.09065451	-0.268272806	3.817183228	0.073310215	-1.224868132	0.019314314	-1.276476266	-0.12061586	-0.597015601	0.068968503	0.090863664	0.090711988	0.17036702	0.083936512	0.345870194
24742_1#16	Carl-Fredrik Flach	PRJEB23294	SAMEA104369973	ERX3134710	ERR3061909	-0.591297881	0.133306341	0.190817625	0.181258876	-0.125135249	0.385092182	0.004669035	0.286031973	0.182834209	0.869449244	0.143466357	2.306206357	0.067861988	3.737998997	-0.13588442	0.488831474	-0.114925229	0.946443438	-0.268013889	1.538929404	0.025695737	0.623066001	0.027769	0.562750307	-0.287959922	-0.445849527	-0.108184292	1.97540393	-0.440307593	4.32431143	-0.623408454	1.639421357	0.059610933	-0.579612153	0.059033796	-0.300617406	-0.126331385	0.537721	0.097111186	0.115993343	0.204595924	0.255482584	0.155449046	0.150537951
24742_1#160	Ed Moore	PRJEB23294	SAMEA104370164	ERX3134854	ERR3062053	0.153243738	-0.608361582	-0.042725023	0.233108385	-0.26854847	0.68539799	-0.732807543	1.004502204	-0.15646743	1.04051057	-0.333566881	3.186272966	-0.344785371	4.829685022	-0.313748606	0.94891898	-0.241694581	0.915492022	-0.205122648	0.576226463	-0.070467218	1.334733614	-0.225514538	1.930211053	-0.580012876	2.887858059	-0.2594791	1.364819838	-0.557792364	4.493040955	-0.703266587	3.914077054	-0.189877212	0.369541545	-0.253293294	1.162219133	-0.363519081	2.472878319	0.056340911	0.137542288	0.123853359	0.24662541	0.151726548	0.422059061
24742_1#161	Ed Moore	PRJEB23294	SAMEA104370165	ERX3134855	ERR3062054	-0.820297901	-1.596765305	-0.292992631	0.343568308	-0.211164017	0.241428805	-0.483615563	1.088804263	-0.014697745	1.110290759	0.122560585	2.88073773	-0.051333898	1.783200801	-0.130685182	-2.909460865	-0.03500631	-1.75622805	-0.234126311	-0.248216604	-0.211293807	0.83035451	-0.292470286	-0.248804157	-0.438030367	0.242517634	-0.223516027	1.49613787	-0.234056093	3.26739761	-0.534827715	2.840276592	0.116160217	-1.366512937	0.065736113	-3.263073723	0.121863355	-1.64937022	0.098348377	0.127261761	0.16942296	0.379636004	0.240678391	0.390131834
24742_1#165	Ed Moore	PRJEB23294	SAMEA104370174	ERX3134859	ERR3062058	-0.221353266	-0.40924438	-0.22474574	0.171057224	-0.208863224	0.901493785	-0.564773071	1.500251709	-0.010724266	0.877175283	-0.148584482	2.664038489	-0.181177628	3.194963969	-0.236045102	0.92091876	-0.224464731	0.739064198	-0.244887742	1.954711689	-0.354814154	1.251567827	-0.489856289	2.825045732	-1.087142286	2.126856282	-0.200717201	2.41116892	-1.08029551	4.773321332	-1.506042824	7.347648722	-0.173331844	1.082030109	-0.286216184	2.003826519	-0.332743134	4.516739377	0.090811361	0.13813667	0.102455595	0.173050245	0.110186546	0.281913808
24742_1#166	Ed Moore	PRJEB23294	SAMEA104370177	ERX3134860	ERR3062059	0.10175552	-0.243818131	-0.084586904	0.397884728	-0.408346664	1.099916744	-0.903832563	2.459493854	0.004952689	1.150461012	-0.394963972	2.803316825	-0.329716001	3.895240143	-0.287450936	0.025893971	-0.231283781	-0.451884281	-0.245917389	-1.200043736	-0.275301554	1.577908599	-0.385131832	2.827089394	-0.942945954	3.489286048	-0.097577351	2.706336683	-0.573831817	5.873069016	-1.188525693	7.398368667	-0.256396857	1.220531194	-0.309199672	2.732824805	-0.510250963	4.610074635	0.084546863	0.13603898	0.128557996	0.164520671	0.095714765	0.244258522
24742_1#167	Ed Moore	PRJEB23294	SAMEA104370178	ERX3134861	ERR3062060	-0.190106103	-1.401806223	-0.344318313	-0.233165382	-0.275031732	0.707766781	-0.626279469	1.491913407	-0.246907685	1.145910334	-0.600313055	2.717610906	-0.376576543	4.477229263	-0.46634453	1.059294715	-0.428859691	1.074154759	-0.229039971	1.235639209	-0.151939815	1.709643754	-0.267423748	3.058088208	-0.813232634	3.310586673	-0.041686772	2.226596853	-0.558936138	5.33474271	-1.187515628	7.698897552	-0.015058996	0.166603998	0.020161656	0.238955814	-0.012156256	0.83305321	0.220567122	0.234718277	0.240188462	0.297751045	0.263423254	0.505538091
24742_1#168	Ed Moore	PRJEB23294	SAMEA104370179	ERX3134862	ERR3062061	-0.192098518	-0.232996914	-0.203190592	0.7835131	-0.502758773	1.21906727	-1.04431681	2.413337311	-0.081334035	0.92078051	-0.112930943	2.766005299	0.04657311	3.565810709	-0.21779696	2.684391758	-0.028328919	3.111309187	0.057554022	4.369429234	-0.386120666	1.807911546	-0.576117727	3.82130044	-1.301266302	5.984169075	0.1906498	0.408312316	-0.230989091	2.111485742	-0.182778283	1.876342385	-0.054287138	-1.779921434	-0.110302011	-2.390655618	-0.209146289	-4.782456986	0.095508315	0.22724293	0.195857604	0.29126273	0.146221645	0.265290002
24742_1#169	Ed Moore	PRJEB23294	SAMEA104370184	ERX3134863	ERR3062062	-0.219515812	-1.780485763	-0.051623266	0.332889733	-0.116248096	0.820045411	-0.628799102	1.616485711	-0.049048162	1.178396353	-0.237490101	3.293599459	-0.227681772	4.676909649	-0.068688234	0.92019714	-0.065974142	1.158645128	0.128684968	1.264832152	-0.265789926	1.195807485	-0.382778591	2.570120549	-0.95422493	2.331998459	0.020681818	2.062873803	-0.794443504	4.389034518	-1.387412643	7.319410568	-0.164444653	0.821070895	-0.322793267	1.799691331	-0.460244427	4.284480787	0.171509305	0.123359943	0.247394618	0.301546951	0.177313076	0.14059724
24742_1#170	Carl-Fredrik Flach	PRJEB23294	SAMEA104370189	ERX3134864	ERR3062063	-0.824059814	-1.379311897	-0.015429938	-0.229102108	0.026384581	-0.401143988	0.012658039	-0.364663398	0.101260287	0.561467459	0.170814297	1.16325979	0.25061302	0.707065218	-0.221836294	-0.120647453	0.01987793	1.223465921	-0.060046389	0.246444604	-0.302687885	0.127809516	-0.4899124	0.83298383	-0.281970648	-1.792930791	-0.334842595	0.784823433	-0.132263497	2.450836395	-0.015248616	2.196942828	-0.063845911	-0.364416888	0.164240894	-0.150948228	-0.182325309	-0.13053976	0.305485487	0.285008152	0.363857952	0.637136195	0.347492316	0.353320759
24742_1#171	Carl-Fredrik Flach	PRJEB23294	SAMEA104370190	ERX3134865	ERR3062064	-0.542222796	-0.295509918	0.011480353	0.096748828	-0.05117096	0.301725041	-0.200857759	1.076119891	0.303936964	0.671461579	0.341748931	1.99358424	0.207999755	3.334002087	-0.030036748	-0.270065106	-0.022720226	-0.103289861	-0.142756378	0.508809453	0.269066818	0.012902691	0.384775452	-0.326278295	0.218692523	-1.500129061	-0.4003399	1.302640657	-1.062879921	2.97423093	-1.358210387	3.701688487	0.080985316	-0.781024993	0.45742071	-0.35457465	0.210228131	0.250036432	0.270613702	0.144826452	0.302448971	0.299976466	0.307327285	0.228882714
24742_1#172	Carl-Fredrik Flach	PRJEB23294	SAMEA104370192	ERX3134866	ERR3062065	-0.906443816	-1.205588908	-0.241910178	-0.096156683	-0.07526034	0.382628538	-0.39099304	0.988453593	0.316905164	0.877729594	0.251060104	2.357472009	0.059636861	3.124851643	-0.207353216	0.588778636	-0.141157466	1.052225168	-0.284218835	1.744001141	-0.168432213	0.550615297	-0.353050557	-0.125054669	-0.663239494	-2.156111214	-0.445227044	0.87977189	-0.64993059	3.693658221	-1.021154302	3.66762129	0.316007096	0.396999292	0.03875365	0.031814812	0.11916359	1.654513534	0.118677985	0.147814454	0.183331596	0.214063437	0.150610751	0.21583452
24742_1#173	Carl-Fredrik Flach	PRJEB23294	SAMEA104370193	ERX3134867	ERR3062066	-0.415739949	-0.616412332	-0.077275823	0.082504635	-0.096808253	0.698279634	-0.286213482	1.573095806	0.361422998	0.563580371	0.402879704	1.987187009	0.104407181	2.928597272	0.289603633	2.20646451	0.197697241	2.648629737	0.012045101	3.698064962	-0.09835901	0.381395415	-0.191710893	1.162122945	-0.85560363	1.391571513	-0.54721703	1.739950377	-1.046894492	4.751185082	-1.584009777	6.316899116	0.344659773	1.175098162	0.17471505	2.986381762	-0.233112702	4.383631797	0.177230845	0.149243538	0.206114467	0.294419338	0.185486408	0.213647888
24742_1#174	Carl-Fredrik Flach	PRJEB23294	SAMEA104370194	ERX3134868	ERR3062067	-0.371465488	-0.064496273	0.217795293	0.201008803	0.152824135	0.153618464	-0.187228949	0.531706155	-0.005299463	0.546879582	0.14525138	1.955343238	-0.02061584	3.785991412	-0.044628252	0.189338068	-0.093349838	0.101242442	-0.088240332	0.536246205	-0.148893733	0.428234739	-0.339586808	1.543033532	-0.78313022	1.642685945	-0.635577294	1.426844399	-0.884219611	5.01801528	-1.799849768	6.400778593	0.125086903	0.344192698	-0.055847544	0.978559398	-0.084865998	1.864186981	0.06867248	0.060533547	0.091208859	0.08179635	0.100786531	0.117551093
24742_1#175	Carl-Fredrik Flach	PRJEB23294	SAMEA104370195	ERX3134869	ERR3062068	-0.811218628	-0.752233131	-0.273213567	0.049080585	-0.200339391	0.336701532	-0.672644664	0.760141855	0.457773646	0.960426365	0.427140529	2.237529102	0.262869523	2.69929738	-0.196076267	0.107876792	-0.05841641	0.085742266	-0.215575741	0.993349342	-0.226301415	0.408411455	-0.250857249	0.639445521	-0.149634496	-1.505221247	-0.611196227	0.861912935	-0.848576316	3.116020471	-1.03831519	3.18514962	0.086505868	-0.052972231	0.186555697	0.14729792	-0.083208573	1.628815073	0.147213518	0.196911716	0.233765088	0.26658252	0.264889548	0.318634289
24742_1#176	Carl-Fredrik Flach	PRJEB23294	SAMEA104370196	ERX3134870	ERR3062069	0.146189456	-0.419557673	0.031522306	0.068976612	0.053203618	0.127469979	-0.299485193	0.599451303	0.141859214	0.871966905	0.01041258	2.323394409	0.016357498	3.738083865	0.15878992	0.874227823	0.119785194	0.924118263	0.097519478	0.905678415	-0.082065879	1.247261754	-0.101845821	2.908100998	-0.646935231	2.651740199	-0.522708245	1.766575793	-1.250156223	5.628027549	-1.609162371	7.233371509	0.106995031	0.625628802	-0.012589115	1.653157174	-0.175337163	2.777222383	0.116319466	0.073753827	0.142231758	0.105004388	0.138277318	0.160665272
24742_1#177	Carl-Fredrik Flach	PRJEB23294	SAMEA104370197	ERX3134871	ERR3062070	-0.438687012	-0.420562338	0.091954399	0.239530908	0.062261888	0.247132431	-0.269788107	0.540014155	0.055032114	0.680719668	0.163895708	1.973025818	0.021783313	4.026549655	0.009105445	0.305321659	0.111710009	0.550828028	-0.005957075	0.646267924	-0.096761557	0.65612624	-0.248482703	1.875016185	-0.59965204	1.661398722	-0.404020124	1.491464482	-0.896892615	4.679440232	-1.470870586	6.753778039	0.041264093	0.332778439	-0.002043985	0.987934834	-0.182731769	1.796674877	0.074568681	0.069431223	0.097362757	0.128381076	0.090187119	0.137901822
24742_1#178	Carl-Fredrik Flach	PRJEB23294	SAMEA104370198	ERX3134872	ERR3062071	-0.188929527	-0.831461079	0.096048116	0.128810562	0.056708053	0.472483465	-0.234422672	1.451794508	0.103378372	0.851383812	0.185354577	1.618516725	-0.092252866	3.400915714	0.017294454	0.292911764	-0.016042129	0.461862326	0.014598293	0.886062805	0.013231908	0.729719325	-0.159856996	1.315783314	-0.214374726	1.103460781	-0.255739725	1.352668175	-0.647397668	3.712972434	-0.977882171	3.852525639	0.164315642	-0.029611888	0.026621936	0.456079977	-0.019574457	2.077041568	0.054494954	0.05534202	0.113192959	0.128988226	0.06938247	0.099048487
24742_1#179	Carl-Fredrik Flach	PRJEB23294	SAMEA104370199	ERX3134873	ERR3062072	-0.440220098	-1.15441181	0.166882548	0.393383437	-0.047024685	0.700870952	-0.369244577	2.03207643	0.046313791	0.70916499	0.011484675	1.942092618	-0.098103484	3.361837697	-0.275280575	-0.77950626	-0.239302084	-0.137143175	-0.298130785	1.119035343	-0.253682725	0.827277698	-0.646208628	1.228468853	-0.841928422	0.375741022	-0.437299384	2.167462546	-0.825203305	5.342467009	-1.535593079	7.238856549	0.041121212	0.793180702	0.080469898	1.678241945	-0.224371157	1.988113559	0.160013264	0.174935528	0.185749417	0.233245238	0.167846563	0.192135808
24742_1#180	Carl-Fredrik Flach	PRJEB23294	SAMEA104370200	ERX3134874	ERR3062073	-0.556847758	-0.642168977	-0.026132819	0.105955448	-0.060370964	0.315264371	-0.261749857	0.675956698	0.07389513	1.018918005	0.050414469	2.310054519	-0.089047403	2.905404129	-0.042036812	0.910439357	-0.037044153	1.362018003	-0.276781926	1.854543867	-0.194354391	1.184328127	-0.281269458	1.709844296	-0.748568697	1.325013744	-0.62891077	0.87841744	-0.931372608	3.066620486	-1.255830307	3.294134192	0.222312806	-1.2610944	0.260408359	-0.188392101	-0.069408888	0.579710415	0.15181767	0.082033729	0.180099499	0.21783309	0.175498949	0.265300587
24742_1#182	Carl-Fredrik Flach	PRJEB23294	SAMEA104370202	ERX3134876	ERR3062075	-0.191414938	-1.055063626	0.023623853	-0.213207992	0.058603736	0.011867321	-0.107454548	0.695516439	0.122406445	0.862060451	0.10713308	2.091441561	0.097624188	3.78813804	-0.120547234	1.31502475	-0.174197713	1.281936098	-0.22179643	2.059937934	-0.060534354	1.188403971	-0.141716388	2.272845457	-0.479324658	2.239077736	-0.239874108	1.946014205	-1.081940134	4.890877011	-1.547460315	7.113221798	0.050391216	1.238338056	-0.183053651	2.815308017	-0.357423803	4.185586481	0.052226326	0.113460593	0.068876116	0.259413077	0.130378314	0.130907767
24742_1#183	Carl-Fredrik Flach	PRJEB23294	SAMEA104370203	ERX3134877	ERR3062076	-0.588064296	-1.678329824	0.065505042	0.449477454	4.87E-04	0.916265262	-0.331268051	1.860713963	0.048828329	0.534309545	0.083641718	1.903293096	-0.064895415	3.486218843	0.081608363	2.419011422	0.012565153	2.52312921	-0.112187212	3.27472004	-0.168077043	0.21820696	-0.324547346	1.564799087	-0.667686275	-0.116290586	-0.46603118	1.928261931	-0.87211848	4.46540667	-1.721868635	7.040123363	-0.065626837	0.360757055	-0.111113073	1.948918121	-0.285282953	3.255144982	0.157182287	0.142842897	0.23366384	0.165608633	0.159081057	0.184511776
24742_1#184	Carl-Fredrik Flach	PRJEB23294	SAMEA104370204	ERX3134878	ERR3062077	-0.102840428	-0.38969352	-0.056236313	0.095122471	-0.089624345	0.011232124	-0.322303277	0.403401336	0.075605977	0.472906305	0.225671357	1.235364108	-0.020102914	1.909752545	-0.111161633	0.324039707	-0.037672553	0.299946196	-0.096917352	0.886716077	-0.044680615	1.066882768	0.054489401	2.021223009	-0.209416962	2.307506404	-0.380768089	1.034057006	-0.740682159	2.394879225	-0.826532913	2.848983592	0.005042906	-1.300609118	0.015365584	-0.87627696	-0.056390105	1.189871046	0.115250086	0.063275395	0.257995528	0.180820589	0.128592112	0.137741212
24742_1#186	Carl-Fredrik Flach	PRJEB23294	SAMEA104370207	ERX3134880	ERR3062079	0.041951274	-0.541807621	0.099413532	0.270189451	-0.095570314	0.258683645	-0.264162175	0.808160323	0.095405304	0.844613125	-0.036844788	1.78868816	0.038421339	3.946342047	0.29481012	0.269674474	0.241993413	0.110270743	0.260888875	0.68103344	-0.069837496	1.415426329	-0.020914722	3.006565591	-0.496254793	3.156745597	-0.228348062	1.640765498	-0.667991385	4.326435037	-1.494228878	7.377673376	-0.00796953	0.382731641	-0.089649181	1.354224127	-0.187380853	2.586825246	0.122340992	0.050929118	0.180435207	0.160567475	0.139546692	0.187128077
24742_1#187	Carl-Fredrik Flach	PRJEB23294	SAMEA104370208	ERX3134881	ERR3062080	-0.141651416	-1.066555512	-0.088388723	0.060282332	-0.324732502	-0.081154	-0.470184808	0.554785968	0.290675808	0.871931461	0.213394277	1.513282522	0.045761875	2.791718164	0.106761028	0.703758397	0.175593412	1.145155441	-0.139467736	0.914829598	0.069571371	1.108063689	0.139557463	2.087161367	-0.084553512	2.382000256	-0.215798631	1.361398672	-0.521545657	3.045243453	-0.436128523	3.401538689	0.061121898	-1.055025397	0.115690416	-0.137858446	-0.060596476	1.492412169	0.223093531	0.215950181	0.236450374	0.247989018	0.243085361	0.293508168
24742_1#188	Carl-Fredrik Flach	PRJEB23294	SAMEA104370209	ERX3134882	ERR3062081	-0.387966402	-1.106466716	-0.107749619	0.13063404	-0.186678045	0.484667203	-0.446887578	1.836572192	-0.023249599	0.538415495	0.203797136	2.054216176	0.134371518	3.388695805	-0.325398141	0.435245376	-0.423661522	0.786806244	-0.444524045	1.544512078	0.088775873	0.130138408	0.058698473	0.232688627	-0.297737604	-2.437878294	-0.437942631	2.045356199	-0.978911543	5.128839754	-1.575548392	7.361198853	0.240186886	1.595815128	0.078505138	3.72950713	-0.14148859	5.002600769	0.173588328	0.143851352	0.202398232	0.15062511	0.184474868	0.204744866
24742_1#189	Carl-Fredrik Flach	PRJEB23294	SAMEA104370210	ERX3134883	ERR3062082	-0.21253491	-0.02058927	0.101798016	0.291847624	0.06401342	0.261438834	-0.22814429	0.453256006	0.033912409	0.698503961	0.041718259	1.865031852	-0.071188301	3.605803534	0.181884564	0.768943032	0.19841644	0.916122818	-0.047060634	0.925917987	-0.0403861	1.076598118	-0.076582296	2.522011173	-0.467274924	2.462628054	-0.505559534	1.704285949	-1.025485406	4.287558178	-1.485120157	7.209211824	-0.083121636	0.026710679	-0.057724898	1.025682529	-0.195858995	2.05859065	0.069114565	0.04751622	0.155101821	0.141652316	0.13528272	0.139003513
24742_1#19	Carl-Fredrik Flach	PRJEB23294	SAMEA104369980	ERX3134713	ERR3061912	-0.948124009	0.13411148	0.263677163	0.307451562	0.067274621	0.106569577	-0.214538127	-0.432964242	0.243308882	0.74402536	0.532495768	1.93705071	0.195070837	2.458064965	0.189673827	-1.262637495	0.195133504	-1.509435263	0.010802182	0.279753164	0.165618388	0.191223193	0.516548784	-0.213938022	0.26811499	-0.952393578	-0.376286191	1.426706563	-0.584968394	2.891716796	-0.469863582	1.401041077	0.198761223	-0.670590267	0.223761329	-0.689750264	-0.032661961	-0.102629173	0.212309545	0.178881188	0.269155933	0.318947436	0.218307302	0.212290324
24742_1#191	Carl-Fredrik Flach	PRJEB23294	SAMEA104370214	ERX3134885	ERR3062084	-0.394982299	-0.629272135	-2.62E-05	-0.005529935	-0.069980833	0.417175874	-0.315125201	1.357542335	0.110359392	0.65041663	0.180369671	2.108014068	0.050963095	3.128090241	-0.101665373	1.897934405	-0.092118674	1.685812805	-0.154090485	3.024931794	-0.054381637	0.726455362	-0.169375387	1.760938137	-0.693464744	1.713340672	-0.4294603	1.730309475	-0.912093381	4.182124822	-1.481712588	6.054546124	0.220409116	1.250239149	0.259412287	3.342447839	0.147125778	4.716579036	0.073872334	0.167246803	0.144522316	0.254145867	0.102287187	0.193250575
24742_1#192	Carl-Fredrik Flach	PRJEB23294	SAMEA104370215	ERX3134886	ERR3062085	-0.462643189	-1.749629586	0.282087934	0.279842535	-0.094153398	0.379678407	-0.120295998	1.516967698	-0.365658413	0.834152261	-0.136651962	1.788928772	-0.298718883	3.837723203	-0.235494963	1.35965504	-0.130478662	1.935779441	-0.273281744	2.151082602	-0.137264607	1.212143846	-0.326771334	2.488191235	-0.755130463	2.928275522	-0.361059512	2.133036007	-0.95427813	4.648657382	-1.394231171	6.432964259	0.191349457	1.237065341	0.062952501	2.990122316	-0.202859133	4.465427967	0.319996155	0.278014099	0.381670352	0.309914668	0.365820496	0.420922994
24742_1#193	Carl-Fredrik Flach	PRJEB23294	SAMEA104370216	ERX3134887	ERR3062086	0.125499853	-0.695668452	0.17911259	0.169084097	-0.092811655	-0.04835117	-0.190889949	0.451690818	0.03664819	0.935868578	0.016014025	1.95393539	-0.146336274	3.814390376	-0.016521206	1.198252023	0.024840236	1.405764894	-0.126211023	0.827066069	-0.113060181	1.415024587	-0.343987802	2.672376109	-0.629150133	3.337600316	-0.373537411	1.858780457	-0.952333452	4.870739299	-1.247684059	7.477610781	0.016861417	0.656110835	0.125229996	1.97162533	-0.102677654	2.944520336	0.092563752	0.073883951	0.164598352	0.144603138	0.119387123	0.168876279
24742_1#194	Carl-Fredrik Flach	PRJEB23294	SAMEA104370217	ERX3134888	ERR3062087	-0.623654266	-1.543941934	-0.165538343	0.034319844	-0.246118279	0.453166108	-0.328472526	1.256262946	0.335256375	0.655571479	0.413023039	1.952640206	0.17986504	2.793567479	0.026274057	3.410829192	0.103581557	3.67626807	-0.222470504	4.317650818	-0.113579031	0.61144267	-0.48214748	1.100642707	-0.841505326	-0.063319302	-0.399895791	1.959919534	-0.97727145	4.997161349	-1.134849347	6.783230238	0.141893621	1.135929184	0.249405365	3.143754594	-0.245902014	4.551848042	0.224436318	0.140576587	0.279974696	0.320534628	0.266874052	0.160718811
24742_1#195	Carl-Fredrik Flach	PRJEB23294	SAMEA104370219	ERX3134889	ERR3062088	0.092682991	-0.463944308	0.017160712	0.418237828	-0.043251571	0.897961005	-0.360937094	1.484667793	0.065695973	0.576494854	0.064896634	1.893897938	-0.139311165	1.867061953	0.044159359	0.597636353	0.01605128	0.504571796	-0.24121405	1.128897015	-0.185751167	1.160256649	-0.464968306	1.614562842	-0.782628405	1.113247222	-0.591252082	1.834929144	-1.228293084	4.40281217	-1.302672652	6.576072065	0.161454294	1.656660668	0.119299418	3.868552967	-0.277241023	5.406289601	0.081160547	0.113142406	0.108091815	0.187706196	0.134475607	0.141517214
24742_1#196	Carl-Fredrik Flach	PRJEB23294	SAMEA104370220	ERX3134890	ERR3062089	-0.587353092	-0.380956833	-0.050035572	-0.022484338	-0.343016121	0.739874458	-0.651084291	2.551260836	0.267154024	0.895671085	0.146348244	1.92372321	-0.027200043	3.421824986	0.032963611	3.310739222	-0.35873789	2.099586989	-0.536343177	3.115212331	-0.102457179	1.034594053	-0.108102937	-0.066672391	0.221352305	-1.698499278	-0.325102356	2.274749258	-1.156537174	5.277960836	-1.17529849	6.549757185	-0.104503591	1.118766254	0.051130392	2.623457831	-0.350493994	4.13018889	0.292298686	0.45068322	0.461415755	0.528829941	0.451713826	0.491132706
24742_1#197	Carl-Fredrik Flach	PRJEB23294	SAMEA104370221	ERX3134891	ERR3062090	-0.664845339	-0.346221611	-0.094438138	0.112334433	-0.301635051	0.772460458	-0.565883374	1.890359843	0.719650054	0.597154039	0.419734544	1.886991631	0.804944687	3.467702652	0.294083404	3.484884162	0.227349398	2.734372412	-0.27758264	3.624144771	-0.169962409	0.957370681	0.056184653	-0.092552544	-0.123533489	-1.407521229	-0.59021684	2.261500232	-1.283050844	5.619503576	-1.165400732	6.887645446	-0.233569553	0.84629162	-0.125026935	2.553335678	-0.697272697	3.743337246	0.798192001	0.348203263	0.836317395	0.408288539	0.830845088	0.377987014
24742_1#20	Carl-Fredrik Flach	PRJEB23294	SAMEA104369983	ERX3134714	ERR3061913	-0.842217013	-2.946980174	0.262393762	-0.04375389	0.13395985	-0.420812708	0.321651152	0.924360925	0.024416218	0.281414662	-0.15005136	1.546301943	-0.120956914	1.488799781	-0.505635699	-5.292430315	-0.614600329	-5.938724319	-0.457773773	-3.230765118	0.026065346	0.979341502	0.1331922	1.146183241	-0.233449107	1.048460262	-0.460300967	1.008401857	-0.68275108	2.686917223	-1.478462713	0.498573578	-0.17175488	-2.204222755	0.178097464	-3.131734762	-0.408614093	-2.516548044	0.300765507	0.356970036	0.309753905	0.495730535	0.310957085	0.737349949
24742_1#201	Carl-Fredrik Flach	PRJEB23294	SAMEA104370225	ERX3134895	ERR3062094	-0.90019081	-0.785157698	-0.173385038	0.243037316	-0.109681666	0.540264642	-0.233580887	0.662164602	0.17564395	0.563151924	0.37620423	2.37101863	0.07228209	1.284198154	-0.19378815	0.045777458	-0.141466681	-0.949079612	-0.254417003	0.527125944	-0.206747949	0.894949298	-0.382593672	1.285011927	-0.739773471	-0.532006147	-0.336629255	1.242447047	-0.608916089	2.183752632	-0.448657854	0.657135765	0.226260014	-0.708345166	0.165039842	0.352838357	0.026545155	1.548322905	0.18296604	0.258657837	0.234647376	0.280178749	0.264392359	0.368738798
24742_1#202	Carl-Fredrik Flach	PRJEB23294	SAMEA104370226	ERX3134896	ERR3062095	-0.046122693	-0.685964605	-0.179604557	-0.244745416	-0.25865828	-0.364534294	-0.621021662	0.288379991	0.069179777	0.342354775	0.291703148	2.297867274	0.058578508	2.501659969	-0.165401909	-0.869989688	-0.362837744	-1.182990592	-0.444964063	-0.317782364	-0.296102889	1.2870744	-0.422057916	1.997976173	-0.85497667	2.300172804	-0.395772596	0.979907786	-0.771118134	3.016409667	-0.729480316	4.036080398	0.052714694	0.053603695	0.193553945	0.693726324	0.017413825	1.803959701	0.186167854	0.416465871	0.215961272	0.522101025	0.286485224	0.435708936
24742_1#205	Christina �hr�n/Nahid Karami	PRJEB23294	SAMEA104370232	ERX3134899	ERR3062098	-0.012483259	-0.865778201	0.061741929	0.208996241	-0.089039458	0.470683127	-0.534496839	1.271420295	-0.311381138	0.724646129	-0.33154242	2.610196533	-0.21316467	4.680685613	-0.224952381	4.039164824	-0.019768217	5.114517598	0.117916301	6.733411994	-0.299265489	1.218053114	-0.629314345	3.656473644	-1.199249983	5.242184399	-0.365962087	1.757281757	-0.521552347	5.72501167	-1.260283716	6.940301386	-0.397765256	0.724002199	-0.4492234	1.767141029	-0.39234148	4.168659773	0.093272558	0.106841381	0.116269193	0.176745856	0.178077201	0.252234226
24742_1#206	Christina �hr�n/Nahid Karami	PRJEB23294	SAMEA104370234	ERX3134900	ERR3062099	-0.247664361	-1.253328166	0.135033454	0.176217159	0.079869452	0.447623331	-0.329793887	1.085608474	-0.164582468	1.076700041	-0.129215301	3.016374454	-0.21230435	4.5006759	0.033957554	5.810229268	0.204663491	5.68252205	0.19953094	6.976630224	0.021988574	0.906751745	-0.408849	2.400334987	-0.883831087	2.258920939	-0.265046842	1.533391956	-0.324916654	4.800298461	-1.423678229	6.882160455	-0.325936032	1.114534326	-0.285935034	2.315570243	-0.376904113	4.322693478	0.158395661	0.111196793	0.17705288	0.21015688	0.169579552	0.158108473
24742_1#207	Christina �hr�n/Nahid Karami	PRJEB23294	SAMEA104370235	ERX3134901	ERR3062100	-0.129008125	-1.176491362	-0.092439632	0.240063574	-0.216321604	0.807104595	-0.854127346	2.126027788	0.025748881	1.69087532	0.040888669	3.906971766	-0.234248032	5.875367882	-0.318205688	4.934066282	-0.247598176	6.079755226	-0.14510897	6.592053439	0.007137934	0.623678705	-0.367818895	2.175021495	-0.699847825	0.996003946	-0.052584844	1.123046508	-0.468900484	5.144992964	-0.971404777	4.125701039	0.29012015	1.175267532	0.054797023	1.214414067	0.25942035	2.663197656	0.199904487	0.260776572	0.266157548	0.33310878	0.220360511	0.354211052
24742_1#208	Christina �hr�n/Nahid Karami	PRJEB23294	SAMEA104370236	ERX3134902	ERR3062101	-0.634675111	-0.393443073	0.026084406	0.545761656	-0.078073541	0.131346634	-0.257987796	0.519221884	-0.174702483	0.789126086	-0.177594539	2.405500619	-0.183706715	2.955330165	0.140614936	4.631510375	0.178439242	5.535671204	0.421147472	6.475778658	-0.071066294	0.384227252	-0.297019543	0.4653009	-0.759407923	0.318208867	-0.681067588	1.400520838	-0.562363688	4.715954797	-1.635802865	6.226232611	0.01347042	1.422615833	-0.155968937	2.018837161	-0.224094383	4.720116455	0.353986225	0.199370521	0.362030105	0.319106815	0.393426969	0.288290748
24742_1#209	Christina �hr�n/Nahid Karami	PRJEB23294	SAMEA104370237	ERX3134903	ERR3062102	-0.083038148	-1.227648159	0.279945416	0.319134797	0.051548448	0.618440173	-0.252170095	1.904861542	-0.424455773	0.588060002	-0.533282973	2.295269941	-0.544218589	3.856679101	-0.051253029	5.45359603	-0.141863548	5.698015118	0.004427837	6.127265048	-0.146154975	1.201389798	-0.495311788	2.937346874	-1.093883363	3.130272336	-0.197857716	1.34356938	-0.276980594	3.253725823	-0.84392963	3.24017817	-0.313510732	0.644198323	-0.420740826	1.459403293	-0.491414441	3.759223064	0.305278688	0.360340566	0.351780534	0.440961125	0.344616995	0.381313603
24742_1#21	Carl-Fredrik Flach	PRJEB23294	SAMEA104369985	ERX3134715	ERR3061914	-0.827791601	-2.029949678	-0.003589506	-0.188065632	-0.154237281	0.140531234	-0.281769981	0.469663039	0.148784186	1.039421791	-0.044121567	1.768822816	0.04334991	3.246185506	-0.22492017	0.663528906	-0.19462967	0.991498216	-0.333079243	0.362237202	-0.086932851	0.921374488	-0.039232868	2.149003267	-0.278663082	1.955770367	-0.591351343	0.577443186	-0.903339273	1.971787013	-0.842575108	1.847043851	-0.154772399	-0.254785199	-0.216150363	-0.25697274	-0.526201045	0.274489439	0.088723208	0.141170369	0.155789068	0.159664853	0.122547203	0.248061933
24742_1#210	Christina �hr�n/Nahid Karami	PRJEB23294	SAMEA104370238	ERX3134904	ERR3062103	-0.609288094	-0.516514669	-0.377092527	0.286918735	-0.484344163	1.076258376	-0.716551853	2.732153085	0.045561566	0.857529672	0.030300402	3.061198947	-0.214110505	4.224208185	-0.178244636	4.360897802	0.038078438	5.225781579	0.216866014	5.903179053	-0.183132544	1.34104451	-0.381817989	3.417702748	-1.390435383	4.486391588	-0.37469178	1.56003415	-0.751091706	4.102159902	-1.803274031	5.892200505	0.031701122	0.28094145	-0.227335284	1.560470836	-0.292634764	3.656464686	0.118214116	0.144212757	0.185272657	0.305154673	0.183308806	0.232076723
24742_1#211	Christina �hr�n/Nahid Karami	PRJEB23294	SAMEA104370239	ERX3134905	ERR3062104	-0.128095608	-1.545453336	-0.179680381	0.321352912	-0.169323694	0.817452338	-0.649436591	2.564343992	-0.04325828	0.988509982	-0.162034698	2.724861524	-0.198609192	4.280653305	0.042313936	5.132649019	0.055491581	5.502392886	0.199224613	6.038327567	-0.006405985	1.214849351	-0.424418859	2.795876642	-1.130011992	2.429408708	-0.509069785	1.610998726	-1.048954927	5.357175748	-2.053028036	6.469391195	-0.261188277	1.039848753	-0.279213406	2.167305356	-0.36139738	3.414827149	0.184148463	0.208623857	0.266858912	0.377332427	0.201410509	0.24161981
24742_1#212	Christina �hr�n/Nahid Karami	PRJEB23294	SAMEA104370240	ERX3134906	ERR3062105	-0.062623755	-1.070188524	0.12537068	0.236049148	0.073080846	0.638996982	-0.283548327	2.009191365	-0.144350176	1.099141924	-0.184895959	2.816560597	-0.291154408	4.232627447	-0.040172795	5.718390073	0.032287527	6.421444421	0.079133939	6.46706577	-0.07557092	1.149198843	-0.469315748	2.492859819	-0.868723162	2.993407878	-0.524819065	1.209897181	-0.435645921	3.272683672	-1.084293356	4.461303604	-0.400838407	0.159690451	-0.254188668	1.105171932	-0.436065965	2.278929946	0.306720138	0.173941702	0.337999761	0.230627111	0.343532027	0.285696042
24742_1#213	Christina �hr�n/Nahid Karami	PRJEB23294	SAMEA104370241	ERX3134907	ERR3062106	0.343250713	1.586536335	-0.293604238	0.02185522	-0.220981744	0.43306524	-0.653960815	1.823755408	-0.133600661	1.133643025	-0.552481489	2.177439615	-0.262393115	3.774072697	0.023031131	5.401095933	0.150573122	6.67194047	0.367967604	7.316384555	-0.092246369	0.865479614	-0.527541042	0.59705578	-0.498942267	-0.069445507	-0.17823743	1.65010186	-0.578078957	4.134201567	-1.436016855	6.100947802	-0.718746978	-0.004781707	-0.603783605	1.247907083	-0.974146241	2.765909669	0.160611118	0.142265656	0.204254417	0.265737977	0.203003978	0.239990166
24742_1#214	Christina �hr�n/Nahid Karami	PRJEB23294	SAMEA104370242	ERX3134908	ERR3062107	0.166158465	-0.80718055	-0.074644191	0.453578767	-0.120872126	0.698743764	-0.434175144	1.594743623	-0.171165481	1.157813723	-0.17318347	2.967398474	-0.077070325	4.923073309	-0.17170981	4.266185913	-0.123673858	5.645592202	-0.066901836	5.55508215	-0.186227428	1.37040625	-0.507145501	3.518218962	-1.211094318	4.99635624	-0.493153896	1.628674925	-0.918661892	4.310480224	-1.650661194	5.896922715	-0.238606648	0.509333222	-0.469984927	1.105556139	-0.491434381	3.330881312	0.184902444	0.082389577	0.219044464	0.26487593	0.210022762	0.122953843
24742_1#215	Christina �hr�n/Nahid Karami	PRJEB23294	SAMEA104370243	ERX3134909	ERR3062108	0.108051578	-0.473413136	0.126562319	0.284736239	-0.094745316	0.715467991	-0.483717059	2.137091561	-0.336256389	0.951037283	-0.262864731	2.943614478	-0.155310222	4.686474084	-0.175753175	3.589045579	-0.29260496	4.969639714	0.002053788	5.172057194	-0.042188609	1.595350684	-0.464410563	3.673916741	-1.121404818	4.914297551	-0.335022058	1.774070958	-0.561594733	4.489993359	-1.43452418	6.153994074	-0.163200318	0.549511857	-0.268277047	1.024294714	-0.292054545	2.75673322	0.165742199	0.231155814	0.251984133	0.299133882	0.222444217	0.295230435
24742_1#216	Christina �hr�n/Nahid Karami	PRJEB23294	SAMEA104370245	ERX3134910	ERR3062109	0.093702975	-1.502522361	0.136031095	-0.559530635	0.344756181	-0.40312793	0.10674475	0.167760976	-0.325654133	0.228729619	-0.588633234	1.208570111	-0.374973813	4.058456598	0.086539826	5.213865914	0.072927083	5.993483677	0.056482194	6.011233592	-0.072535268	1.694122851	-0.511500892	3.787293409	-1.164755545	5.217219311	-0.186257452	1.044320758	-0.408324638	3.577315413	-0.854199949	3.772339057	-0.558903349	0.323510971	-0.671320358	2.411483862	-0.848334757	3.748126797	0.249593894	0.161720122	0.2847854	0.468220335	0.274436646	0.250578475
24742_1#217	Christina �hr�n/Nahid Karami	PRJEB23294	SAMEA104370246	ERX3134911	ERR3062110	0.271927291	1.540743392	-0.26184513	-0.075665486	-0.256175355	0.363307736	-0.66568041	1.308553408	-0.092022487	1.213979178	-0.363184982	2.609367925	-0.313567246	4.751456563	-0.084392793	4.988364989	0.008901163	6.356044086	0.172670192	6.469827969	-0.011240027	1.741321136	-0.431433831	4.028593179	-1.2600146	5.090772445	-0.018734418	2.087397879	-0.610776801	4.382063679	-1.413372727	6.568788484	-0.4930327	0.033192689	-0.451850737	1.473528381	-0.801091122	3.142263687	0.173568821	0.162081442	0.269501873	0.330761335	0.19723845	0.209751134
24742_1#218	Christina �hr�n/Nahid Karami	PRJEB23294	SAMEA104370247	ERX3134912	ERR3062111	0.130575647	-0.318960399	-0.12334148	0.132854619	-0.184083926	0.763485645	-0.727115784	2.358793046	-0.21447465	0.978999961	-0.039440452	2.832521657	-0.161330663	4.327909531	-0.094451008	4.724868616	-0.019214343	6.151762256	0.36372916	7.500008056	-0.006176	0.962467818	-0.379591069	2.560440255	-0.799497827	2.369377481	-0.361199311	1.079114006	-0.158012553	3.008316409	-0.927517273	4.070078062	-0.416931331	0.502606317	-0.26546266	1.700475608	-0.280935971	3.938571626	0.15168757	0.100964913	0.15680407	0.143841743	0.218323803	0.169805532
24742_1#219	Christina �hr�n/Nahid Karami	PRJEB23294	SAMEA104370249	ERX3134913	ERR3062112	-0.081674421	-0.708823428	0.129840431	0.480364244	0.085000127	0.621329293	-0.418502361	1.720164378	-0.254204691	0.872309746	-0.38577218	2.474574833	-0.243844179	4.188626434	0.036191757	2.071732318	-0.003222865	2.612983821	0.140961051	3.510686019	-0.122683259	0.859020043	-0.360058331	2.2401102	-0.786637747	2.075541775	-0.100128643	0.968122995	-0.217052939	2.456216607	-0.619470655	2.934525161	-0.172269741	-0.274079156	-0.287057022	-0.099168608	-0.216003688	0.88443957	0.145195264	0.11381577	0.188016764	0.217391121	0.202957594	0.221650465
24742_1#22	Jan Michiels	PRJEB23294	SAMEA104369988	ERX3134716	ERR3061915	-0.76298999	-1.836197122	0.169896675	0.535718672	-0.008798838	0.852287285	-0.698048019	0.761794371	-0.093106005	1.410347111	0.054393641	3.030685302	-0.187025313	2.277019566	-0.374413116	1.025484296	-0.369396028	1.216930181	-0.116333963	1.359803704	-0.342022568	0.666583088	-0.282802887	0.427324241	-0.525949961	-0.575346222	-0.30346666	0.839054043	-0.605955545	2.159889101	-0.761536679	2.437939723	0.261264865	0.213598539	0.180018058	-0.308838226	-0.177845841	-0.805860807	0.283848676	0.232242058	0.326421892	0.324945015	0.323155497	0.318683828
24742_1#220	Christina �hr�n/Nahid Karami	PRJEB23294	SAMEA104370251	ERX3134914	ERR3062113	-0.248355262	-1.232399078	0.068623762	0.078694964	-0.055086021	0.011749158	-0.25982188	0.672359667	-0.051355658	1.248336648	-0.130880736	3.187016441	0.162882272	5.073307162	-0.068984769	4.5336868	-0.028423296	5.121003111	0.048762539	5.869684429	0.013760803	2.035972067	-0.369161695	3.895855246	-1.311875506	4.947615961	-0.248604764	1.874897906	-0.690614263	4.761666326	-1.388330288	5.713705638	-0.137743505	0.230536028	-0.360402644	1.178286418	-0.408803556	3.280387727	0.310357545	0.298849849	0.378062816	0.454672695	0.350927972	0.366245769
24742_1#221	Christina �hr�n/Nahid Karami	PRJEB23294	SAMEA104370253	ERX3134915	ERR3062114	-0.214766441	-0.719169791	-0.155377008	0.115426062	-0.063732975	0.675507098	-0.641517813	2.020801748	-0.161931635	1.00252716	0.039396237	3.321312742	-0.237154186	5.466432676	-0.179039751	4.626110542	-0.086770455	5.238962319	0.240719142	6.894406229	-0.056067285	0.567717075	-0.289085162	1.145708928	-0.695548946	0.078406068	-0.406046085	1.846968069	-0.544978759	4.905272292	-1.544299109	6.995948853	-0.192921199	0.999630011	-0.109265955	2.197055416	-0.170312764	4.28888464	0.221214722	0.215533243	0.231382894	0.263272333	0.267149765	0.252480496
24742_1#222	Christina �hr�n/Nahid Karami	PRJEB23294	SAMEA104370254	ERX3134916	ERR3062115	-0.115102046	0.924175599	-0.267260323	0.13824543	-0.175245793	0.827825497	-0.650961657	2.781281232	-0.099324588	1.278088397	-0.173048674	2.978095596	-0.165651934	4.950381666	-0.177642068	4.519558446	-0.014728993	6.174231478	0.206462071	8.091187472	0.221285972	1.712974701	-0.308022893	3.205371872	-0.944733123	2.206595702	-0.068531795	1.743159491	-0.969387826	3.92355989	-1.557584701	6.198388783	-0.500254452	0.770305988	-0.517085554	1.679381606	-0.476191679	3.672518828	0.11623853	0.078125483	0.164673313	0.149891351	0.184818905	0.161146246
24742_1#223	Christina �hr�n/Nahid Karami	PRJEB23294	SAMEA104370255	ERX3134917	ERR3062116	0.008084291	-2.390035987	-0.159941718	0.843922689	-0.248529899	0.936798471	-0.35696193	1.564391242	0.019547929	0.919366336	-0.101890483	2.873803595	-0.181976879	5.135792393	-0.301490687	4.378015833	-0.255180952	5.601894859	-0.214018913	6.015178847	-0.235033061	1.929080307	-0.532237632	3.691590543	-1.293550179	5.36707117	-0.331726578	2.027093976	-0.759485267	4.690485781	-1.732625971	6.174353382	0.076283407	0.51302055	-0.405815998	1.051146011	-0.380535512	3.359345461	0.12174455	0.17792255	0.218625104	0.333878004	0.166771325	0.302776892
24742_1#224	Christina �hr�n/Nahid Karami	PRJEB23294	SAMEA104370257	ERX3134918	ERR3062117	-0.03832873	-0.091725933	-0.061082737	0.313635952	-0.185590652	0.536353239	-0.613030561	1.482136371	-0.040254001	1.195148778	-0.127603762	3.129230894	-0.134936753	5.254475542	0.07122596	5.021664013	0.085548628	4.8355704	0.226618772	6.127942432	-0.1906567	1.572564943	-0.487505765	3.658940108	-1.257366664	5.351779816	-0.390431214	1.715535418	-0.464269659	4.647488745	-1.38206867	5.876498995	-0.277368584	0.777048434	-0.327759274	1.889553478	-0.430976877	3.886121284	0.148444475	0.178992295	0.165136176	0.277701546	0.185545791	0.210728821
24742_1#225	Christina �hr�n/Nahid Karami	PRJEB23294	SAMEA104370258	ERX3134919	ERR3062118	-0.06591	-1.263552883	-0.085962944	0.492366515	-0.148738302	0.650435926	-0.694695083	2.153980346	-0.19280742	1.045185862	-0.083613455	2.979209485	-0.244692587	5.084107136	-0.060442358	4.755751837	-0.010191574	4.139830847	0.080213553	5.393590056	-0.138527651	1.65976817	-0.557503634	4.097621177	-1.383961314	6.038115397	-0.471320363	1.961479466	-0.541812368	5.339896649	-1.662211803	6.750062894	-0.399730879	0.448803042	-0.455584227	1.868861982	-0.49234402	3.326873029	0.203863732	0.165555624	0.261005201	0.302498964	0.214772481	0.196797365
24742_1#226	Christina �hr�n/Nahid Karami	PRJEB23294	SAMEA104370260	ERX3134920	ERR3062119	-0.318318573	0.795863727	-0.055846037	0.330188332	-0.102669173	0.885433995	-0.291508662	2.595434955	-0.0625233	0.970585701	0.071903591	2.947775125	-0.204732184	4.958691406	-0.256679746	4.987069964	0.116002734	5.513439879	-0.264127831	7.740006238	0.225497955	1.751864227	-0.172950845	3.911826052	-1.065951509	4.707828326	-0.577805684	0.840821667	-0.413260338	2.589705122	-1.068247773	2.651044994	-0.27311255	0.33764779	-0.4676719	1.310264468	-0.54203854	3.708507033	0.26420957	0.242213175	0.377301762	0.347289249	0.331872728	0.276954248
24742_1#227	Christina �hr�n/Nahid Karami	PRJEB23294	SAMEA104370261	ERX3134921	ERR3062120	0.184923451	-0.977726795	-0.327595132	0.302085941	-0.313110909	1.002640194	-0.947806084	2.833022664	-0.107995192	1.066077421	-0.167879749	2.790111167	-0.166706656	5.357180195	-0.009685677	4.707615855	-0.040477718	5.566741755	0.191661293	7.339953827	0.003320989	0.989052797	-0.304756363	1.958587147	-0.652544186	0.502871291	-0.359172733	1.671082438	-0.453671303	4.294656082	-1.009381213	6.636858769	-0.173830139	0.567755535	-0.181657018	1.35119309	-0.184537279	3.556567805	0.322970386	0.104187508	0.332336294	0.20443563	0.360916832	0.165397794
24742_1#228	Christina �hr�n/Nahid Karami	PRJEB23294	SAMEA104370262	ERX3134922	ERR3062121	-0.204274837	-0.554776908	0.091808904	0.60508618	0.044367953	1.023889431	-0.638614191	1.652947885	-0.19264146	0.878841971	-0.164317284	2.976720007	-0.176771024	4.92580421	-0.064996511	4.332527985	-0.030719876	5.543703084	0.118311425	6.557022007	-0.181770002	0.739522506	-0.420464491	2.072710707	-1.070140996	2.299478432	-0.570069845	1.321364216	-0.599519449	4.108115585	-1.476334738	5.772258681	-0.078585044	1.23793604	-0.37249575	1.463870538	-0.375575841	4.177487209	0.161738181	0.184980755	0.222162345	0.266084964	0.198264244	0.291920553
24742_1#229	Christina �hr�n/Nahid Karami	PRJEB23294	SAMEA104370263	ERX3134923	ERR3062122	-0.625766831	-1.663877494	0.063263591	0.38666533	0.094538271	0.500663159	-0.146183946	0.888265568	-0.193352795	1.026883058	-0.268469934	3.460450182	-0.190666694	5.280689861	0.15558057	4.386722051	0.199973536	4.853480527	-0.038092374	5.670694215	-0.199123741	1.845555751	-0.502387425	3.895898287	-1.233257595	5.229063357	-0.289380614	1.669822594	-0.364337964	4.654321777	-1.254630859	5.824627381	0.225221392	0.905374846	-0.053402985	1.57780347	-0.181462099	4.116170772	0.138413482	0.160515157	0.159158786	0.386484129	0.190618681	0.250473948
24742_1#23	Jan Michiels	PRJEB23294	SAMEA104369990	ERX3134717	ERR3061916	-0.572175073	-1.15713203	-0.377150087	-0.035756483	-0.297645703	0.154951901	-0.714682974	0.321888957	-0.236182263	1.372493976	-0.090876536	3.434684585	-0.327470145	4.740976225	-0.469227411	0.484455443	-0.248202668	0.828815577	-0.301842365	0.555603783	-0.342879684	1.251215198	-0.385598472	2.069017455	-0.9072681	1.508070962	-0.176007405	1.197685771	-0.634195317	2.966169412	-1.092885778	4.377980993	-0.160105546	0.457970092	-0.221249012	0.782995993	-0.491451322	1.696673029	0.170869541	0.12143892	0.184804407	0.249733536	0.191966931	0.270362294
24742_1#230	Christina �hr�n/Nahid Karami	PRJEB23294	SAMEA104370264	ERX3134924	ERR3062123	-0.250364266	-1.108833083	-0.001563707	0.512961604	0.029393258	1.13155829	-0.488015431	2.339656507	-0.155245926	0.955327269	-0.239884096	2.959204069	-0.235059069	4.762520694	0.042869534	3.911305118	-0.093906713	4.3811213	-0.016362053	5.605024035	-0.140222948	0.815099685	-0.331766444	1.851892195	-0.919755164	1.139531002	-0.204823751	0.874938	-0.148976918	2.633535555	-0.805780658	2.993417289	-0.103808911	-0.041099265	-0.15530889	0.115163725	-0.276340824	1.244402033	0.183611887	0.200681688	0.240880628	0.299424006	0.231400565	0.256357546
24742_1#232	Christina �hr�n/Nahid Karami	PRJEB23294	SAMEA104370267	ERX3134926	ERR3062125	-0.459362735	-1.615514413	0.042583098	0.257765666	0.061163655	0.289760384	-0.300610779	0.648256217	0.436211736	1.479873339	-0.114782926	2.913086441	0.208912017	4.874687979	0.085731504	5.324133529	0.129651435	4.977966858	0.075589236	5.97341589	-0.200169729	1.484159637	-0.465374746	3.131313853	-1.202596948	2.577837465	-0.017119211	0.373461297	-0.022541244	2.371829164	-0.017877922	2.054748359	-0.194199812	0.13411086	-0.283109781	1.456893722	-0.414271149	3.838612353	0.275664365	0.191261092	0.339802971	0.279437434	0.344711421	0.298028517
24742_1#233	Christina �hr�n/Nahid Karami	PRJEB23294	SAMEA104370270	ERX3134927	ERR3062126	0.013486154	-1.296278904	0.140170779	0.391189459	0.038031932	0.455665505	-0.311543353	1.021360646	0.013044433	0.509966833	-0.070515201	2.481070718	-0.139704681	4.716237222	0.131748428	2.740132679	0.13193497	4.115007243	0.190445713	5.493787075	-0.295975319	1.687839971	-0.431845425	3.691744365	-1.046012247	5.014981567	-0.409098805	1.519527314	-0.67147589	3.766946029	-1.312681229	5.835225516	0.004520099	0.372779488	-0.00390711	1.043395047	-0.116226297	3.521901573	0.324542856	0.254369329	0.34981094	0.36491386	0.342459878	0.306464488
24742_1#234	Christina �hr�n/Nahid Karami	PRJEB23294	SAMEA104370272	ERX3134928	ERR3062127	-0.124270611	1.697442748	-0.008851063	0.013320036	-0.083270817	0.44186235	-0.567359897	1.229640267	-0.084153385	1.213899151	-0.224186125	3.09159242	-0.385540644	4.967058687	-0.019406422	3.845629245	-0.172374879	4.1349045	-0.325294855	5.523909489	-0.192143906	1.616366222	-0.467995704	3.152643762	-1.301104167	4.954479523	-0.405838385	1.622302259	-0.835536058	3.869658459	-1.701129289	5.661254092	-0.448869894	0.588262552	-0.44023717	1.723235078	-0.630204662	3.985100529	0.132334131	0.134565865	0.26157675	0.359351415	0.209229246	0.269105574
24742_1#235	Christina �hr�n/Nahid Karami	PRJEB23294	SAMEA104370274	ERX3134929	ERR3062128	-0.016428595	0.358749395	-0.08416075	0.006516332	-0.154484252	0.15403601	-0.474228965	1.123919804	-0.165654289	1.162971937	-0.23333389	3.642070574	-0.253550558	5.141019981	0.027994397	6.160137543	-0.082798431	5.267103135	-0.066703832	7.082632093	-0.075635197	1.578256155	-0.493304564	3.189893988	-1.121741514	3.410925687	-0.332906013	0.357536571	-0.373481103	2.319568737	-0.911209327	2.612027496	-0.506656308	1.245079253	-0.531633606	1.857106157	-0.491820887	4.347711617	0.093374583	0.189605833	0.136871529	0.261880502	0.132459758	0.214795117
24742_1#236	Christina �hr�n/Nahid Karami	PRJEB23294	SAMEA104370275	ERX3134930	ERR3062129	-0.054408061	2.066311067	0.045683404	0.129032696	0.040290789	0.537597374	-0.288584784	2.17072315	-0.132407459	1.155659757	-0.199491374	2.875211691	-0.346036792	5.006197915	-0.038596588	5.873896988	-0.16564378	5.297670783	-0.635353008	5.73622354	-0.130271167	1.568302913	-0.614404493	3.470551556	-1.434390794	4.976015313	-0.597883119	1.554982705	-0.96669762	4.318456138	-1.769934158	6.163931363	-0.557259808	0.486745614	-0.710629985	1.266517375	-0.692569273	3.681929007	0.17841424	0.178260777	0.204984182	0.247334398	0.212177798	0.290712588
24742_1#237	Christina �hr�n/Nahid Karami	PRJEB23294	SAMEA104370276	ERX3134931	ERR3062130	0.006406701	-0.405080445	-0.259496308	0.490969496	-0.123335053	0.574786066	-0.26426892	0.830243746	0.101071288	0.626415176	0.137154628	1.625733638	0.052351715	2.768531794	-0.021806809	3.808217678	-0.295615886	4.703472606	0.067415676	5.228040294	-0.078932049	1.182605037	-0.468913574	1.896803264	-0.848941191	1.027306927	0.371685873	-0.42044923	0.455401979	-0.296924886	0.318312393	0.492213387	0.173249467	0.961542379	-0.270602869	1.066202095	-0.216816683	3.275332352	0.272159432	0.176389053	0.300275308	0.227747782	0.286959425	0.239441736
24742_1#238	Christina �hr�n/Nahid Karami	PRJEB23294	SAMEA104370277	ERX3134932	ERR3062131	0.025144396	-0.402617374	0.033225447	0.698199657	-0.167388851	1.023947979	-0.812112909	2.415262778	-0.058956457	0.894665133	-0.157799044	3.169580727	-0.086247736	4.855011331	0.283599677	2.898639711	0.30318326	4.018207014	0.384542677	5.42928861	-0.223752538	1.056515492	-0.467387701	1.675156149	-0.8973119	1.396627208	-0.378214497	1.331913183	-0.694547706	3.027766061	-1.318051407	4.992850308	-0.193455849	0.768644445	-0.268875617	1.352656362	-0.370469529	3.562870197	0.133329102	0.129170385	0.152878699	0.218564578	0.182661745	0.170967152
24742_1#239	Christina �hr�n/Nahid Karami	PRJEB23294	SAMEA104370278	ERX3134933	ERR3062132	0.106700976	-0.298209923	-0.037765771	0.218230143	-0.093971707	0.225917709	-0.600688695	0.874901027	-0.079997891	0.977123008	-0.152043799	3.134112745	-0.053448508	5.327657496	0.190391785	4.832706093	0.008432307	4.638299956	0.305398153	6.487259496	-0.182666801	1.174847959	-0.461553372	2.396629219	-0.936446433	2.322524895	-0.445561816	1.422918717	-0.700507543	3.752010136	-1.544657026	5.542678995	-0.219058006	1.083562238	-0.204159014	1.450842963	-0.334554908	4.165264723	0.064262712	0.051608961	0.086995892	0.213189794	0.175463593	0.28399844
24742_1#24	Jan Michiels	PRJEB23294	SAMEA104369991	ERX3134718	ERR3061917	-0.329802275	-1.555544461	0.004672651	0.128817989	-0.298087295	0.077265252	-0.40600353	1.151031937	-0.181054881	1.097666795	-0.468125639	2.431583142	-0.350972105	3.696656696	-0.300667098	0.259961624	-0.294402643	0.361123565	-0.208864533	1.238582363	-0.399681259	1.52097839	-0.424264491	2.715948724	-1.07481659	3.085168939	0.252518877	2.466510241	-0.333972507	2.446305683	-0.681377152	4.464933554	-0.175713949	-0.240623489	-0.117916943	0.828194613	-0.560761908	2.072217735	0.218557915	0.176412657	0.245095663	0.212100418	0.31147232	0.266126228
24742_1#240	Christina �hr�n/Nahid Karami	PRJEB23294	SAMEA104370280	ERX3134934	ERR3062133	-0.549513527	-1.436155058	-0.03353066	0.463001535	-0.006887499	-0.311494715	-0.152988859	-0.377218122	-0.234554517	0.675483115	-0.427046381	2.354661036	-0.27911656	4.635322473	0.086332692	5.497179451	-0.078843154	5.614994184	0.099639915	7.122781828	-0.291716205	0.950805482	-0.486488166	1.369383292	-0.310523241	-1.397136693	-0.429570153	1.605852662	-0.110821911	4.987058291	-1.331526945	6.704494288	-0.237053005	-2.061978119	-0.538299045	-2.277036328	-0.309727413	-0.633203771	0.219741599	0.287263962	0.342382444	0.459674316	0.269122557	0.380109767
24742_1#241	Christina �hr�n/Nahid Karami	PRJEB23294	SAMEA104370281	ERX3134935	ERR3062134	0.221981784	-0.828916944	-0.066214005	0.238919623	-0.082836508	0.465873422	-0.778743789	1.858065317	-0.165573057	1.126547538	-0.133326743	3.175737838	-0.256444032	5.657198753	0.031071145	3.612386609	-0.058047804	4.212597986	0.141330232	5.871145464	-0.223202395	1.186233407	-0.601493421	2.526824678	-1.017976448	2.09575765	-0.449186002	1.60210499	-0.431912305	4.400086606	-1.122229412	6.164920374	-0.064118775	1.152461013	-0.205006158	1.370586453	-0.282946048	4.187546253	0.133823527	0.139106704	0.168416505	0.222564198	0.351993978	0.229592346
24742_1#242	Christina �hr�n/Nahid Karami	PRJEB23294	SAMEA104370282	ERX3134936	ERR3062135	0.110898212	-0.10587922	-0.168910788	-0.003149674	-0.070503419	0.510728328	-0.843544613	1.434768916	-0.135850171	1.120666924	-0.004162969	3.443425097	-0.115923011	5.548994204	0.246590313	5.000053216	0.011898593	5.159387551	0.290168506	6.859081732	-0.217037883	1.64001027	-0.500267651	3.025292727	-1.082408508	3.369526288	-0.356876962	1.392120476	-0.464448493	4.26953826	-1.209787786	6.281342152	-0.097065646	1.942536529	-0.231295892	1.768608701	-0.284312409	3.881078891	0.132350896	0.135541667	0.175811184	0.279464189	0.214011556	0.201260633
24742_1#245	Carl-Fredrik Flach	PRJEB23294	SAMEA104370309	ERX3134939	ERR3062138	-0.121814319	-0.04670817	-0.108152379	0.031708278	-0.026290262	0.447752868	-0.266271386	1.101959971	-0.002887033	0.479519951	-0.070117956	1.929873494	-0.074368798	3.917725121	-0.147993511	0.475649473	-0.176310438	1.043980963	-0.299378299	1.508139093	0.070286991	-0.051711817	-0.073894418	1.044636078	-0.524687238	0.505959284	-0.381733264	1.955229648	-1.053992431	5.361520885	-1.493787842	6.572347032	0.17578619	1.49764829	-0.112131556	2.973676958	-0.310191475	4.807363847	0.041490197	0.089925747	0.103956134	0.138131172	0.064869233	0.120912634
24742_1#246	Carl-Fredrik Flach	PRJEB23294	SAMEA104370310	ERX3134940	ERR3062139	0.010954386	-0.766389963	-0.020725884	-0.086211305	0.044564272	0.331032086	-0.340151187	0.972607605	0.040224086	0.53156626	-0.075239597	2.174361296	-0.074913683	2.656103242	-0.309544825	0.730164778	-0.063376423	1.613254085	-0.323500012	2.490348518	0.045062986	1.43125152	-0.378717828	2.221079227	-0.899360836	1.650305189	-0.191238394	1.977191809	-0.850695672	5.998751749	-1.393246079	7.651262961	0.150987156	0.962215224	0.095690104	1.654558032	-0.097827448	2.174687662	0.073237674	0.132971746	0.109230127	0.277291691	0.106792791	0.162851736
24742_1#247	Carl-Fredrik Flach	PRJEB23294	SAMEA104370312	ERX3134941	ERR3062140	-0.05772334	-0.16605453	0.149646131	0.126723691	0.057514322	-0.07914544	-0.280766612	0.901336834	-0.151781814	0.919223267	-0.189822048	1.854772188	-0.141088818	2.930031812	-0.25042432	0.241373304	-0.22368988	0.384756285	-0.233100194	1.045660069	-0.019203168	1.021566673	0.009181044	2.516272665	-0.451384902	2.268646639	-0.335552443	1.506360467	-1.00406274	4.033876365	-1.47303253	5.995929164	0.006307299	-0.700016789	-0.03982363	-0.064438924	-0.024316854	1.195384929	0.164038137	0.14976718	0.264120683	0.205433077	0.273674834	0.275287853
24742_1#248	Carl-Fredrik Flach	PRJEB23294	SAMEA104370313	ERX3134942	ERR3062141	-0.276814936	-0.625179596	0.346198853	0.707305609	-0.130539967	0.725730827	-0.047616048	1.838595918	0.073509082	0.516950355	-0.090159702	1.444753725	-0.275492006	2.637684189	0.374679764	1.07288541	0.298792943	1.051150533	0.029369806	1.497170901	0.141622493	1.49834061	-0.086693503	2.173985605	-0.725431327	1.198256497	-0.046176025	2.274472958	-0.556164388	3.472066622	-1.001746306	6.300772589	-0.037731865	-0.086549749	0.09310222	0.333550919	-0.096712146	1.205077385	0.321543726	0.237120392	0.450021249	0.436464914	0.35062689	0.355878
24742_1#249	Carl-Fredrik Flach	PRJEB23294	SAMEA104370315	ERX3134943	ERR3062142	-0.54251495	-1.030037729	0.188792372	0.76888044	-0.032452228	1.24302195	-0.170122126	1.841036717	0.140829252	0.942498479	0.120733915	2.0282373	0.021680074	3.684151215	0.113669549	0.053822319	0.203662534	0.328711083	0.051781849	0.764823694	0.094443499	1.021629356	0.048812497	1.793380054	-0.485342972	0.242200735	-0.318205752	1.652923307	-0.725565675	4.01586575	-1.326918143	6.344273841	-0.091773366	0.314193898	-0.296334771	2.43933417	-0.418161759	4.0731124	0.094761569	0.165394222	0.15217771	0.182197404	0.111690507	0.188277183
24742_1#250	Carl-Fredrik Flach	PRJEB23294	SAMEA104370318	ERX3134944	ERR3062143	-0.674004855	0.483493744	0.399694172	0.549132594	0.238436336	0.578275822	0.268686211	1.117012996	0.091253737	0.682902242	0.069134594	2.072809054	-0.041048815	2.846829471	0.07730522	0.788783264	0.122054898	0.955903013	-0.03195951	1.592607776	-0.209554493	0.412881112	-0.015819044	0.072419757	-0.17251466	-1.467565551	-0.065180856	1.741019777	-0.70908094	4.325284967	-1.403203696	7.188697613	0.063107426	0.830908737	0.022328143	2.94829291	-0.158041226	4.146442122	0.145320939	0.101681106	0.247021702	0.236374512	0.213531646	0.141574422
24742_1#251	Carl-Fredrik Flach	PRJEB23294	SAMEA104370319	ERX3134945	ERR3062144	-1.103317233	-1.356775829	0.06137394	0.399242457	-0.204948032	0.35348428	-0.372657662	1.158386314	0.156733707	0.952888166	0.037384215	2.117869719	-0.178823706	2.607239261	-0.054351353	0.939882114	-0.105973902	1.104706929	-0.246413063	1.366490335	0.019018097	1.063938658	-0.05834264	1.409052013	-0.287114021	0.42816956	-0.32750674	1.465377889	-0.570143709	3.375029403	-0.763534972	3.736231678	-0.049337302	0.139296791	-0.163587875	-0.203183814	-0.208438136	0.84901965	0.097642553	0.156291844	0.185590899	0.2273243	0.280611435	0.305814833
24742_1#252	Carl-Fredrik Flach	PRJEB23294	SAMEA104370286	ERX3134946	ERR3062145	0.001015565	-0.914335723	0.10263956	0.115065619	-0.136851606	-0.098924452	-0.301927438	0.891659955	0.105369318	0.847982439	-0.016785041	1.667117065	-0.022389771	3.419892805	0.132431436	0.875732837	0.126483244	0.993313955	-0.13252949	0.641420104	0.104746098	1.041218845	0.147229821	2.177031732	-0.080809611	0.904040783	-0.177397327	0.798320666	-0.615304945	2.385588612	-0.420280141	4.001045045	-0.078447066	-0.466862905	-0.06355003	0.307038652	-0.183562955	1.523971657	0.077396642	0.099050264	0.16693266	0.141486126	0.149658556	0.222474824
24742_1#253	Carl-Fredrik Flach	PRJEB23294	SAMEA104370287	ERX3134947	ERR3062146	-0.140505888	-1.017348741	-0.010919275	0.086794413	-0.157698384	0.100902572	-0.187707211	0.538289762	0.052320174	1.06915736	0.046030845	1.787853308	-0.121186892	3.866157538	-0.179709909	-0.560950897	-0.405678637	-0.165878902	-0.375634976	0.00964748	-0.305177022	0.601469676	-0.210875873	0.81169464	-0.318675812	-0.245862716	-0.61109623	1.214032682	-0.913342972	3.739481666	-1.008158958	6.459290487	-0.013133695	-0.829442864	0.027822385	-0.24448429	-0.346953807	0.460945964	0.161704203	0.153119993	0.212861496	0.248707246	0.178264454	0.194631328
24742_1#254	Carl-Fredrik Flach	PRJEB23294	SAMEA104370290	ERX3134948	ERR3062147	-0.022422689	-0.957150301	0.023833508	0.12968604	-0.012622652	0.067270365	-0.018820503	0.992124791	0.06995941	0.884475213	-0.019499281	1.800259824	0.012627569	3.408204149	0.189034586	0.102238919	0.026246369	0.046991664	0.029784889	0.421704771	0.003624424	1.233396965	-0.048706897	1.951423758	-0.436765314	1.294965444	-0.355932719	0.862476747	-0.651192284	2.275784416	-0.369391503	3.774707252	-0.034718185	-0.327217744	-0.078377296	0.163327456	-0.072503333	1.278739144	0.086995298	0.10375834	0.165103188	0.133808355	0.149470886	0.188789367
24742_1#255	Carl-Fredrik Flach	PRJEB23294	SAMEA104370291	ERX3134949	ERR3062148	-0.075117712	-0.764213827	0.01037371	-0.04081302	-0.228908262	-0.217583562	-0.162788761	0.982952865	0.201280343	1.074200432	0.047761361	1.753679757	0.084822367	3.560044046	0.042725742	0.896710817	0.082791692	0.983665892	-0.136515915	1.320039738	0.116185755	1.136749786	0.082924096	1.837762532	-0.10333238	2.262900109	-0.351042029	1.039200495	-0.66078779	2.745003429	-0.37882473	3.919001614	0.019054394	-0.284079054	-0.053820555	0.142951243	-0.154352477	1.46069725	0.140269215	0.124865946	0.174703954	0.15638964	0.167801583	0.222892499
24742_1#256	Carl-Fredrik Flach	PRJEB23294	SAMEA104370292	ERX3134950	ERR3062149	-0.088401257	-0.88444416	0.039947491	0.15206313	-0.159012161	-0.045235741	-0.252635665	0.642003006	0.156580809	1.150223835	0.037516221	1.998343654	-0.084859246	3.667825467	-0.009125785	0.44599892	0.04940728	0.590361028	-0.237275034	1.156121133	-0.10418843	1.050002196	-0.068348925	1.836089236	-0.169537981	2.155058818	-0.447891088	1.240280591	-0.786343656	2.831546405	-0.589894462	4.011992712	-0.004667268	-0.37863672	-0.088109412	-0.069208858	-0.14543624	1.418351917	0.157755837	0.145986255	0.214219136	0.188268772	0.162919439	0.251508679
24742_1#257	Carl-Fredrik Flach	PRJEB23294	SAMEA104370294	ERX3134951	ERR3062150	-0.835071209	-2.469582821	-0.027193563	0.494805926	-0.215264549	0.816629953	-0.299704872	2.12971887	0.128303987	0.94944897	0.108618687	2.073694244	-0.128894893	2.327122879	-0.141950109	-0.393343417	-0.014608187	-0.067354132	-0.0047977	1.822550323	-0.200652486	0.430663342	-0.178683633	0.83281631	-0.445275182	-0.502428554	-0.300581725	1.888326023	-0.748681633	4.132824156	-1.046041059	5.250207676	0.195664877	-0.28903066	0.158472944	0.413031243	-0.088610006	0.926203315	0.204427168	0.122226101	0.220194607	0.218441412	0.323625261	0.294239898
24742_1#259	Carl-Fredrik Flach	PRJEB23294	SAMEA104370296	ERX3134953	ERR3062152	-0.700218683	-0.164998812	0.107166675	0.348497341	-0.134722127	0.424333689	-0.15781574	0.977906766	0.041959328	0.746002197	-0.233908501	1.509780214	-0.121123112	1.785345012	0.210077723	0.442163702	0.335779913	0.593157455	-0.029692951	1.16328926	0.200920098	1.423933793	-0.128509007	0.648213707	-0.21204502	-0.321059499	-0.346517646	0.920153037	-0.36574853	2.209698214	-0.584112572	3.262222234	0.040548013	-0.6620536	0.055998735	-1.032752455	-0.186995029	-0.451858542	0.281810776	0.147727975	0.434222148	0.436903397	0.329598746	0.225719865
24742_1#260	Carl-Fredrik Flach	PRJEB23294	SAMEA104370297	ERX3134954	ERR3062153	0.141356779	-1.516211276	0.303311569	0.227614047	0.217756813	0.044742406	0.155736051	0.8648184	0.091920769	0.721498086	-0.109171498	1.7593312	-0.247032457	3.290535861	-0.059429804	1.731296041	-9.08E-05	2.656187024	-0.244550669	1.600175659	0.025134191	1.498890474	-0.20092041	2.66946058	-0.528548828	2.753485014	-0.086029848	1.506409116	-0.207739954	2.620040457	-0.032889977	2.308175254	0.037056333	0.115269361	0.091722165	0.639179424	0.126711605	1.497425	0.090995267	0.18988269	0.154882758	0.266424221	0.124633425	0.243345205
24742_1#261	Carl-Fredrik Flach	PRJEB23294	SAMEA104370298	ERX3134955	ERR3062154	0.035361689	-0.830911425	0.196121287	0.299216237	-0.086224013	0.312166672	-0.272355595	1.537252658	0.062397094	1.14643399	-0.119788332	2.108670741	-0.225352142	3.958865018	-0.031640819	2.625595373	0.07832128	3.31140443	-0.093629567	3.022758305	0.015732912	1.467764094	-0.131793828	2.756459524	-0.349406991	2.505858194	-0.329807225	2.095357591	-0.743795867	4.111988898	-1.016864765	5.143012157	-0.040940061	0.298251747	-0.049409792	1.23527982	-0.222361224	2.294202835	0.077325224	0.151173659	0.141577674	0.2349811	0.122285924	0.212241403
24742_1#262	Carl-Fredrik Flach	PRJEB23294	SAMEA104370299	ERX3134956	ERR3062155	-0.590619535	0.228303322	0.101939524	-0.038413918	0.074168238	-0.113296298	0.100247457	0.305242719	0.119228295	0.729736147	0.313627944	1.315266031	-0.020898401	1.224735047	-0.155654612	1.068786617	-0.068614008	1.135747324	-0.118866848	1.630744441	-0.252477063	0.99094645	-0.575651421	1.097855891	-0.596594736	-1.056139217	-0.041400417	1.07556882	0.127832686	0.891288592	0.070270041	-1.771706842	0.204956686	-1.890775402	0.198167975	-0.410787998	-0.072199648	0.923479647	0.146946344	0.10341853	0.220267586	0.200667149	0.180026497	0.134753855
24742_1#263	Carl-Fredrik Flach	PRJEB23294	SAMEA104370301	ERX3134957	ERR3062156	-0.593041884	-2.020679786	0.147553754	-0.122585289	0.139769048	0.159098797	-0.156564336	0.316956509	-0.077760279	0.323184243	0.10537717	0.754691539	0.040291852	-1.131699528	-0.150182486	-1.208563658	-0.182539861	-0.749965929	-0.201832637	-0.178188891	0.052355092	0.55280752	7.64E-04	0.107572795	-0.268424777	1.110096539	-0.3948735	0.921502536	-0.830962584	2.903173141	-0.245268891	1.397597994	0.373459118	-2.434917914	0.324334784	-2.60075623	0.240220288	-1.320174677	0.095625488	0.322565729	0.19362454	0.383860715	0.201563989	0.368047685
24742_1#265	Carl-Fredrik Flach	PRJEB23294	SAMEA104370303	ERX3134959	ERR3062158	-0.58860719	0.48817632	0.041726132	0.145147824	-0.179804645	0.203959001	-0.012768436	0.812194629	0.048547523	0.965097563	-0.05686729	2.240958651	0.198704084	3.812568762	0.050768236	1.026503117	0.119439409	1.21826424	-0.014195887	1.965219163	0.305491582	0.660299741	0.136437658	-0.531172918	0.512898238	-1.772594846	-0.245396713	1.291156955	-0.621434216	3.571458313	-0.587975589	2.486609297	0.246258961	-1.386431661	0.572346195	-2.485974354	0.690496911	-2.060376914	0.140419158	0.140975488	0.370200287	0.199214474	0.193721053	0.253195916
24742_1#268	Christina �hr�n/Nahid Karami	PRJEB23294	SAMEA104369940	ERX3134962	ERR3062161	-0.471317419	-0.965990788	0.137836856	0.341968483	0.067893746	0.150521727	-0.309767684	0.590183651	-0.581776405	0.28923436	-0.292078498	1.373575048	0.091559384	-3.524317767	-0.333714704	2.3906732	-0.314967956	3.753637306	-0.311770937	4.771774383	-0.231492702	-0.41860188	-0.40678332	-0.112978045	-0.362811239	0.082404151	-0.110015377	0.344754886	-0.030556387	1.60439818	-0.412565496	3.3014743	-0.015528796	-0.603303039	-0.703598548	-1.278508306	-0.48127298	0.184857509	0.294418583	0.256999072	0.317422106	0.278378959	0.33530835	0.364107631
24742_1#269	Christina �hr�n/Nahid Karami	PRJEB23294	SAMEA104369942	ERX3134963	ERR3062162	0.004959514	-0.918299181	-0.111329963	0.360348503	-0.179647696	0.697685336	-0.475107956	1.525373476	-0.116393793	0.922326975	-0.282640185	2.776323053	-0.160842951	4.293180213	-0.318896303	4.378800169	-0.136455228	5.251260368	-0.122137497	6.498934071	-0.098103118	1.471574467	-0.546752272	3.957922323	-1.333537274	5.395965716	-0.409326029	1.591430556	-0.564145143	4.308685606	-1.530997458	6.399141798	-0.202093774	0.698544271	-0.32717201	1.546202099	-0.1906082	4.254206338	0.122367701	0.106739481	0.197801197	0.263852384	0.137160715	0.153255106
24742_1#27	Jan Michiels	PRJEB23294	SAMEA104369994	ERX3134721	ERR3061920	-0.866060785	-1.030789561	0.100462961	0.253716851	-0.116569945	0.357702702	-0.575579692	0.428474207	-0.133115246	1.319367735	0.117077072	3.012117253	-0.30564812	3.76534469	-0.404658368	0.637686462	-0.281988969	1.228058541	-0.272450826	2.719103188	-0.182191447	1.032423775	-0.314137393	1.461431332	-0.685527416	0.63701599	-0.172266019	0.963242689	-0.345957507	2.493481008	-0.547986265	2.635045512	0.277436971	0.296059747	0.08089332	-0.120149797	-0.22483473	0.378104086	0.16566121	0.149605971	0.314539784	0.25448894	0.196740767	0.220066969
24742_1#270	Christina �hr�n/Nahid Karami	PRJEB23294	SAMEA104369943	ERX3134964	ERR3062163	-0.114607345	0.025711297	0.109194338	0.071608048	-0.059276182	0.419899102	-0.454128609	1.401540098	-0.117520344	0.82850316	-0.258851875	2.409455851	-0.273209802	3.539099903	-0.131863866	4.987120591	-0.117284305	4.900502007	0.12139912	6.375112828	-0.116864921	0.202535417	-0.362131104	1.54288389	-0.934020511	1.968484174	-0.238393791	0.426216439	0.09138985	2.460351167	-0.689579135	2.828086422	-0.235915284	-0.894541827	0.037248625	-0.219983091	0.174926536	0.403900101	0.103111146	0.224437565	0.115535483	0.270716442	0.110630718	0.247192738
24742_1#271	Christina �hr�n/Nahid Karami	PRJEB23294	SAMEA104369944	ERX3134965	ERR3062164	-0.082406368	-0.014754854	-0.023226139	0.021082091	-0.140084891	0.350530837	-0.53720514	1.411803254	-0.188279428	0.769285695	-0.216277744	2.389351227	-0.257352531	3.522955247	-0.209208855	4.206147747	0.002276518	4.896457587	0.063547914	5.791133812	-0.035187285	0.343701975	-0.35999758	1.398637896	-0.720608107	1.691715854	-0.369080078	0.491383294	0.068452106	1.994092763	-0.667647794	2.669800991	-0.178685664	-1.47347123	0.065967575	-0.572544039	0.202853259	0.186219404	0.067235862	0.123960617	0.093551042	0.156637113	0.090420123	0.199023928
24742_1#272	Christina �hr�n/Nahid Karami	PRJEB23294	SAMEA104369945	ERX3134966	ERR3062165	-0.259895962	0.324744216	0.151853925	0.477234781	0.125297768	0.799743364	-0.313657884	1.940039803	-0.579739139	0.882267029	-0.815155918	2.663915939	-0.859292637	4.643333428	-0.518531971	5.040487601	-0.357432871	4.902246367	-0.778118971	6.234871182	-0.076438768	1.340496273	-0.552447848	3.856998738	-1.682082098	4.396216087	-0.633239271	1.570063777	-1.580571104	4.094302374	-2.427637239	6.30954264	-0.552644494	1.082932398	-0.936156447	1.192145254	-0.89637249	3.759951473	0.152496704	0.160991035	0.257261208	0.274085693	0.226178198	0.177124869
24742_1#274	Christina �hr�n/Nahid Karami	PRJEB23294	SAMEA104369949	ERX3134968	ERR3062167	0.116099518	-0.219059158	0.099282975	0.201339146	-0.05350525	0.718276067	-0.480013702	2.026034843	-0.122524926	1.103654488	-0.176101036	3.250451005	-0.278649857	4.769546738	0.007316277	5.615929441	-0.108119778	5.562995453	0.175219178	6.061134046	-0.118310417	1.422237635	-0.467846414	3.559470817	-1.236264304	5.081478724	-0.297937846	1.818607127	-0.746115134	4.623395925	-1.469389016	6.306217003	-0.33394472	0.723673857	-0.360492158	1.076842523	-0.360784902	2.618089666	0.165546085	0.238232922	0.227368379	0.298637995	0.2065665	0.293683453
24742_1#275	Christina �hr�n/Nahid Karami	PRJEB23294	SAMEA104369950	ERX3134969	ERR3062168	0.014404007	-1.069565216	0.147403319	0.499587817	-0.101355228	0.698764944	-0.638418109	2.20495767	-0.041156403	0.944900274	-0.121087372	2.258531833	-0.269243111	3.870103101	0.113851794	4.866896247	0.003151144	6.045671028	0.154180884	6.209008342	-0.129470317	1.322300535	-0.451897306	3.285207446	-1.040439844	4.014604863	-0.326431171	0.976234956	-0.470638838	3.216710142	-1.006076157	3.266913133	-0.317878649	0.332830912	-0.245123729	1.317647877	-0.413775823	3.274857891	0.229816123	0.1987115	0.33845145	0.248731483	0.245830499	0.253452864
24742_1#276	Christina �hr�n/Nahid Karami	PRJEB23294	SAMEA104369954	ERX3134970	ERR3062169	0.139120909	-0.547907317	-0.140722573	0.151135773	-0.124754733	0.854484364	-0.896052648	2.420035992	-0.262656121	1.057653278	-0.135170499	3.233295789	-0.142919191	5.198922167	0.088998447	5.473987876	0.086241022	6.566536634	0.434727161	7.368904559	-0.091107503	1.412026684	-0.51678853	4.028485784	-1.220442288	4.814456399	-0.27784125	1.75038001	-0.133932366	4.646160526	-1.263386671	6.253046027	-0.275460568	0.870363277	-0.154057403	2.151051892	-0.209012161	4.234878862	0.187614494	0.320385314	0.247871918	0.417197513	0.217764554	0.373936888
24742_1#277	Carl-Fredrik Flach	PRJEB23294	SAMEA104369956	ERX3134971	ERR3062170	-0.18273374	-0.233197705	-0.026857235	0.056345303	0.048154349	0.663195899	-0.276976714	1.456114482	-0.164894863	0.606968511	0.122679274	2.041807373	-0.212670526	2.70564111	0.18887944	0.445699172	-0.005299275	0.394147787	0.076593939	1.06772739	0.04309917	0.565793459	-0.268841558	0.705433353	-0.732396619	0.517228583	-0.48015377	0.539043534	-0.766361844	2.616921483	-0.385351258	2.430406774	0.13648243	-0.334930059	0.072332584	0.302917104	-0.266133211	0.98726647	0.229251725	0.232702128	0.271692454	0.355301128	0.278051139	0.262832891
24742_1#278	Carl-Fredrik Flach	PRJEB23294	SAMEA104369957	ERX3134972	ERR3062171	-0.911136744	-1.607286345	-0.012912368	0.021238239	0.201820695	0.4136468	-0.088609885	0.59509642	0.482048827	0.468646057	0.501900183	1.794019959	0.317149018	-1.135548408	-0.068895471	0.152436144	-0.008330709	-0.081895675	-0.15602317	0.918062223	-0.255717831	0.523799686	-0.032390632	1.0443429	-0.745899241	-1.043785245	-0.388186436	0.370946963	-0.295231197	2.530286588	-0.724454308	1.423502739	0.204501724	0.642651833	0.1330813	1.393457041	-0.359750813	1.398986401	0.204737038	0.27350552	0.236754578	0.373422135	0.251277492	0.302651044
24742_1#279	Carl-Fredrik Flach	PRJEB23294	SAMEA104369958	ERX3134973	ERR3062172	-0.961321469	-1.898882468	-0.038274136	0.063356764	0.105471669	1.295991259	-0.146438362	2.019833631	0.182716327	0.89081379	0.009486522	2.284208775	-0.064935858	3.304687926	0.140666192	0.305692215	0.020303631	-0.389087284	0.00402808	0.844571998	-0.236901558	0.449665295	-0.361654165	1.517683072	-0.969788683	0.107309545	-0.224832158	1.700037003	-0.633922905	4.577999865	-1.306561361	5.409860878	0.226999663	0.785797062	0.024431939	0.342364776	-0.398514475	1.630288611	0.31436934	0.184285337	0.354914923	0.471124274	0.321817045	0.244742532
24742_1#282	Carl-Fredrik Flach	PRJEB23294	SAMEA104369963	ERX3134976	ERR3062175	0.274309093	0.882002043	0.031152463	0.40837376	-0.297108439	0.926062978	-0.336923311	2.17720803	0.268428529	0.497144408	0.252665662	2.054269194	-0.11937718	2.823208602	0.418136339	-0.988485841	0.481823268	-0.49825269	0.298286524	-0.507990922	0.323753	1.743253286	0.121264662	1.444761277	-0.304845327	-0.330923638	-0.598322902	1.809601385	-0.808653666	4.642794558	-1.017688876	3.197003247	0.18471182	-8.23E-04	0.203987472	-0.693249551	0.230845544	-0.670281435	0.120048729	0.145761202	0.201620432	0.17962005	0.218666515	0.199405433
24742_1#283	Carl-Fredrik Flach	PRJEB23294	SAMEA104369964	ERX3134977	ERR3062176	-0.504909406	-0.898314992	-0.323787794	-0.009538347	-0.220208692	0.362660811	-0.477215165	0.787442893	0.322049186	0.67924354	0.242169396	2.211505566	0.034881156	3.350026514	0.035317002	3.596357634	0.015191263	3.470309867	-0.162896037	3.584980278	-0.088518092	0.904716584	0.054383365	1.538379835	-0.667512471	0.800702644	-0.751999663	1.880161445	-0.894474604	4.234324707	-1.007805785	4.454091845	0.073748659	0.913792611	0.040368394	1.421946188	-0.338713418	2.472127808	0.198333947	0.219929371	0.274458863	0.345027478	0.224024218	0.281977184
24742_1#284	Carl-Fredrik Flach	PRJEB23294	SAMEA104369966	ERX3134978	ERR3062177	-1.12714098	-1.594955648	0.246873334	0.688180006	0.044178673	0.878638664	-0.143935192	1.947195767	-0.107557305	0.637626543	-0.076979983	1.973971441	-0.077155467	3.745471097	-0.241956824	0.365708229	-0.397306858	0.466034975	-0.419294544	1.368383416	-0.088910274	0.623107563	-0.354889062	-0.452636277	-0.537176777	-1.823163323	-0.585197744	1.475967454	-0.871805039	4.132456982	-1.45653408	4.967818703	-0.112022143	0.522730266	-0.145587363	0.949323589	-0.427871806	1.523616607	0.053047598	0.141304809	0.139761174	0.27518073	0.09267641	0.176889256
24742_1#285	Carl-Fredrik Flach	PRJEB23294	SAMEA104369971	ERX3134979	ERR3062178	-0.785972665	-1.626514981	0.010177767	0.637152441	0.084877302	0.511796333	0.340082325	0.893066118	0.196870311	1.554135095	0.212344724	2.283752348	0.049438642	2.982448559	0.002125968	-1.545111923	0.048122797	-4.261182011	-0.004316445	-2.215971321	-0.024218585	1.317682468	0.107450495	2.313752971	-0.42827454	0.148307733	-0.531403045	0.569232714	-0.540716094	2.573501429	-1.004500831	3.195463382	0.311540128	-0.916190937	0.357611732	-1.13602378	0.086699327	-0.463822185	0.103126137	0.191184386	0.182513528	0.414556043	0.121888191	0.273827655
24742_1#286	Carl-Fredrik Flach	PRJEB23294	SAMEA104369975	ERX3134980	ERR3062179	-0.821941246	-1.000832098	0.033836105	-0.024272576	-0.127896135	0.147421917	-0.102460189	0.575513454	0.083512721	0.768678333	-0.016529142	1.633574612	-0.073853582	2.132606083	-0.241963501	-0.036025226	-0.391760416	-0.209777893	-0.124893339	1.261905706	-0.28441645	-0.009086228	0.023947286	0.661752506	-0.468374243	-0.481429191	-0.363911847	1.438970228	-0.633327107	2.545394058	-0.426801874	1.075171633	-0.296234768	-2.107807541	0.066621211	-2.469230116	-0.294204461	-2.464228267	0.142195687	0.161156733	0.193830358	0.272960559	0.142984819	0.2166105
24742_1#287	Carl-Fredrik Flach	PRJEB23294	SAMEA104369976	ERX3134981	ERR3062180	-0.287723486	-0.476251649	0.089913375	0.220059134	0.118047356	0.531888877	-0.262939219	1.416484795	0.032886271	0.535976101	0.003764105	1.559096043	-0.125577184	3.094854349	0.039904246	0.406648395	0.091069765	0.532839955	-0.06959396	0.716820618	-0.041420776	0.805164853	-0.152504062	2.078301507	-0.448136298	1.832967084	-0.423851289	1.051988634	-0.723975131	3.025241697	-1.02672952	3.819306586	-0.096660539	-0.479964716	-0.302012683	0.386577536	-0.222538431	1.584149158	0.119545771	0.131476261	0.164739783	0.168079142	0.16289853	0.162823158
24742_1#290	Carl-Fredrik Flach	PRJEB23294	SAMEA104369981	ERX3134984	ERR3062183	-0.969887227	-1.851707666	0.406180761	0.204142111	0.242077117	0.51115795	-0.136605823	1.322384404	0.132542442	0.678141367	-0.007032566	1.580928662	0.005626583	2.740841586	-0.108153345	0.296486723	-0.210587643	0.658268006	-0.218121287	1.06464366	0.027438563	0.677390567	-0.090150264	0.957773201	-0.043158596	-0.264387346	-0.511535928	0.835789112	-0.772762435	4.082169406	-1.012736948	5.679743457	0.022592419	0.919674754	-0.100553308	2.113542096	-0.317726244	3.592628603	0.120387315	0.1574668	0.240617915	0.345677027	0.383473306	0.201509422
24742_1#291	Carl-Fredrik Flach	PRJEB23294	SAMEA104369982	ERX3134985	ERR3062184	-0.816364782	-2.016910081	0.176559162	-0.024933077	0.144167437	-0.37952623	0.148892123	-0.262459658	0.03990391	0.65894856	0.075527352	1.493967166	-0.196698919	0.066172759	-0.095787633	0.199785646	-0.190106156	0.55089491	-0.144331337	0.166344365	0.018221505	1.324901994	-0.084729935	2.002844753	-0.584250585	1.865424976	-0.045936025	1.377159194	-0.446708912	3.897749484	-0.801352781	6.564828781	0.135946925	-1.148154911	0.20014718	0.653274362	0.36032636	1.480370174	0.106228034	0.214371769	0.180216236	0.34310688	0.188441162	0.324351943
24742_1#293	Carl-Fredrik Flach	PRJEB23294	SAMEA104369986	ERX3134987	ERR3062186	-0.78918516	-0.53427475	-0.008370636	-0.225712774	-0.206068888	0.089383797	-0.315473419	0.725691786	0.170616278	0.804724651	-0.049866878	1.868138741	-0.345866936	2.434917626	-0.119530421	-1.267841841	-0.080117598	-1.138173908	-0.326068695	-0.83323882	-0.115671836	0.353450999	-0.098250418	-0.579330737	-0.139247334	-2.218698248	-0.556512182	1.398804388	-0.968688315	3.525271042	-1.287124526	4.38438609	0.058574964	-0.837616675	0.165882339	-0.997218747	0.001812353	-0.283125208	0.236633914	0.177541439	0.253472624	0.19250744	0.258070616	0.379598497
24742_1#294	Carl-Fredrik Flach	PRJEB23294	SAMEA104369987	ERX3134988	ERR3062187	-0.229945108	-0.956119625	-0.034407159	-0.264457113	0.151100481	0.119325514	-0.27475239	0.448273993	0.063869507	0.780891531	0.12421391	2.034316238	-0.133916874	2.558594692	-0.228316278	1.310512672	-0.276608636	1.450863723	-0.296051045	2.037859092	-0.149993809	1.251784506	-0.262520359	1.611021319	-0.312087605	1.882610372	-0.119965617	1.322325141	-0.361826711	2.945326737	-0.310056054	2.933485813	0.360111014	0.152627946	0.082166956	0.451327385	-0.062238154	1.423884125	0.118000894	0.166704998	0.177341641	0.212420782	0.142271871	0.259620973
24742_1#295	Jan Michiels	PRJEB23294	SAMEA104369989	ERX3134989	ERR3062188	-0.311877569	0.453437168	-0.590197085	0.008870815	-0.466152912	0.399445287	-1.114758019	1.33900407	-0.194454808	1.260340002	0.380901326	3.459060443	-0.211597568	2.914852566	-0.301926093	-1.635451486	-0.260617126	-2.718046456	-0.279537083	-1.966264821	0.078297093	0.923769147	-0.167755897	0.668098257	0.16646409	-2.510938141	-0.105044202	1.408868136	-0.306812779	3.14023646	-0.933327168	2.402839834	0.559227659	-0.50826507	0.106282479	-1.711737369	0.214385918	-0.792624094	0.376161879	0.160688576	0.416651595	0.235556711	0.480864981	0.278701382
24742_1#298	Jan Michiels	PRJEB23294	SAMEA104370003	ERX3134992	ERR3062191	-0.444403397	-1.682640314	-0.506984875	-0.424196023	-0.135581171	-0.043936177	-0.540376278	0.266232319	-0.150571772	1.029456404	0.026069062	2.651050635	-0.150470828	3.813767545	-0.199818	0.671239822	-0.226891831	0.949727491	-0.401069614	0.502193453	-0.080583772	0.53312139	-0.082539542	0.892557243	-0.338840666	1.032933947	-0.098652551	1.014503221	-0.438359311	2.508095768	-0.342740971	3.551440013	-0.021694208	-1.844364877	0.002043484	-0.180454393	-0.457746148	0.11801461	0.126848637	0.123781708	0.144144505	0.238650128	0.184261929	0.317792049
24742_1#299	Jan Michiels	PRJEB23294	SAMEA104370010	ERX3134993	ERR3062192	-0.047986606	-1.416978152	0.069724717	0.078676174	-0.084328707	0.259572193	-0.312512398	0.322354784	-0.17684165	0.94697129	-0.298914648	2.820448742	-0.35741981	4.106782522	-0.118709321	1.642659723	-0.206533078	1.612589362	-0.17385918	1.19688009	-0.141341262	1.143702027	-0.384382567	2.076032626	-0.952486031	3.050410039	-0.18555932	0.791800766	-0.132370419	2.080680557	0.117281291	2.600952278	0.137364123	-1.176643336	0.363803342	-0.565491254	0.117522925	-0.393436789	0.098999454	0.143539165	0.482084326	0.193650092	0.142655651	0.404145744
24742_1#3	Christina �hr�n/Nahid Karami	PRJEB23294	SAMEA104369948	ERX3134697	ERR3061896	-0.081769425	-0.301322696	-0.037580772	0.379848815	-0.045781321	0.47007685	-0.336270715	0.745225723	-0.170675148	0.719192647	-0.210621616	3.077805723	-0.185845841	4.791324659	-0.005644093	4.547812005	0.127114465	5.177905445	0.138683614	5.913735747	-0.113848052	1.115896174	-0.366858898	2.732683835	-0.928339693	3.976285034	-0.476275603	1.666757055	-0.799331459	4.102459659	-1.634521174	5.964673356	-0.142701225	0.615079832	-0.38417965	1.32039246	-0.369808323	3.469676948	0.171240871	0.188438623	0.215348354	0.303126283	0.184838411	0.24507963
24742_1#30	Jan Michiels	PRJEB23294	SAMEA104369998	ERX3134724	ERR3061923	-1.131806292	-1.71735702	-0.187826963	0.222179552	-0.186062713	0.498176793	-0.408873016	1.548842495	-0.151566052	1.336467935	0.156083254	3.36340521	-0.229165089	3.753894007	-0.348003621	0.856528856	-0.200089621	1.289278943	-0.418232414	1.292402289	-0.436912126	0.903741586	-0.386538319	1.274189163	-0.852854207	-0.02614924	-0.138939461	0.878762484	-0.583947862	2.970947118	-0.771134433	3.151786015	0.292205135	-0.041728693	0.31063824	0.764370392	0.008673844	1.767115702	0.101017592	0.110772933	0.161117341	0.228836167	0.206033964	0.335656867
24742_1#300	Christina �hr�n/Nahid Karami	PRJEB23294	SAMEA104370039	ERX3134994	ERR3062193	-0.180024911	-1.197112099	0.034683646	0.629879611	-0.152064972	1.036514999	-0.672462142	2.174497163	0.017040032	1.355497116	-0.0398379	3.3765225	-0.087829614	5.158853303	-0.273120322	4.422648096	-0.157806264	4.705249225	-0.085962195	5.745578491	-0.028375334	0.458670977	-0.248631341	1.341117051	-0.838469693	0.928407024	-0.369290381	1.860409824	-0.570365437	4.757416153	-1.250081162	5.640706652	0.236200757	0.72989066	0.032739159	1.061425252	0.225044615	2.198413242	0.075363706	0.108364327	0.17068681	0.231910123	0.139110408	0.21819267
24742_1#301	Christina �hr�n/Nahid Karami	PRJEB23294	SAMEA104370040	ERX3134995	ERR3062194	-0.096450101	-0.160921604	0.2990291	0.064844677	0.26275944	0.395113354	-0.318655464	1.090844791	-0.024721449	0.961671231	-0.151040377	2.315825622	-0.147868879	3.302972143	-0.185719359	4.123192355	-0.089985356	5.217379255	0.218889271	6.258146795	-0.10904011	0.742796155	-0.346771225	1.971213903	-0.909268849	1.713542402	-0.311083043	0.606792397	-0.228233813	2.614302197	-0.814540013	2.695366272	-0.160743991	-0.159336668	0.040524177	0.243940434	0.053196991	1.517699006	0.142501879	0.176684723	0.209112401	0.25811093	0.178218186	0.195485048
24742_1#302	Christina �hr�n/Nahid Karami	PRJEB23294	SAMEA104370041	ERX3134996	ERR3062195	-0.126127257	-0.654400426	0.00138463	0.363233944	-0.086623074	1.035251101	-0.708953737	2.468678336	0.053085062	1.100040549	-0.172295429	3.144459888	-0.12230255	4.516271964	-0.091048293	5.54941392	-0.179052499	5.26113551	0.235849909	6.841535834	-0.135314395	1.399109055	-0.640848979	3.756520134	-1.401815009	5.293294715	-0.322378674	1.707828002	-0.111473093	4.994767378	-1.418513483	6.608392456	-0.02549512	0.881165969	-0.112856752	1.937674071	-0.179925384	3.808584813	0.31427797	0.323565069	0.359018214	0.389677079	0.33512815	0.346461931
24742_1#303	Christina �hr�n/Nahid Karami	PRJEB23294	SAMEA104370043	ERX3134997	ERR3062196	-0.052007299	-0.136377134	0.002874217	0.045014064	-0.05804803	0.359481711	-0.538134827	1.525900201	-0.182345061	1.157637636	-0.204852143	3.167842198	-0.222835127	4.949869323	-0.040115908	5.402739178	-0.051021132	5.852485681	0.192185999	6.318885975	-0.039911258	1.439560268	-0.554613627	3.95105448	-1.310230068	5.341781397	-0.491718293	1.780046708	-0.407706665	5.288860776	-1.695524229	6.738094618	-0.348896705	0.681909702	-0.347195208	1.905225957	-0.437951166	3.696170846	0.220554854	0.223580957	0.284991642	0.313961004	0.237045744	0.292774088
24742_1#304	Christina �hr�n/Nahid Karami	PRJEB23294	SAMEA104370045	ERX3134998	ERR3062197	0.378318568	-1.701202814	-0.125463766	-0.919873795	-0.259223797	-1.199660608	-0.874150067	-0.983118521	-0.371104957	1.426889573	-0.466715915	3.479821117	-0.581823573	7.296235734	-0.296816555	5.552091573	-0.101161738	6.522043703	0.185852639	7.829426077	0.0361665	1.514552642	-0.606896069	4.630525648	-1.45443404	6.330630568	-0.576580282	1.442334729	-0.851213303	5.445897137	-1.960275966	7.161664203	-0.794084196	2.775820421	-0.696829612	4.202940661	-0.607251598	6.706070125	0.112060059	0.156318452	0.167783732	0.185381642	0.275760557	0.252513088
24742_1#305	Jan Michiels	PRJEB23294	SAMEA104370049	ERX3134999	ERR3062198	-0.632134063	-0.511702873	-0.153220552	0.130463681	-0.281547539	-0.432211944	-0.515423477	-0.738499002	0.140043992	1.166555401	0.150771306	3.496308695	0.052048892	4.710255337	-0.120811573	1.05511792	-0.055128285	1.039427105	-0.208336957	1.921312287	-0.55348263	-0.003825486	-0.751406904	0.210839915	-1.077368533	-1.030102432	-0.023846408	1.889360755	-0.636254509	4.543493462	-1.161178486	7.016583334	5.80E-04	-1.782274172	0.009449406	-1.456301392	-9.63E-04	-0.112860607	0.366409205	0.533693261	0.373000064	0.599588948	0.380057698	0.542286358
24742_1#307	Jan Michiels	PRJEB23294	SAMEA104370051	ERX3135001	ERR3062200	-0.611055879	0.780740774	-0.023949721	0.288057005	-0.259380866	0.841509888	-0.814658245	1.313086721	-0.194860664	0.88641403	-0.015560131	2.838059812	-0.1945957	3.243779398	-0.094165151	-1.134582228	0.023168819	-1.741784488	-0.067787693	-1.634988647	-0.449963503	0.958169338	-0.495459823	1.632594002	-0.931922566	1.101587165	-0.091599205	1.59863731	-0.753345735	3.357820406	-0.757814039	2.447242329	0.007009551	-1.026747781	-0.369741352	-2.317778677	-0.332859603	-1.969659312	0.107403386	0.190837749	0.216102486	0.271501945	0.146563202	0.451894736
24742_1#31	Jan Michiels	PRJEB23294	SAMEA104369999	ERX3134725	ERR3061924	-1.245017775	-1.225957479	-0.245615491	0.061769286	-0.236455139	0.442781567	-0.430197278	1.667937123	-0.179122373	1.15095746	0.076300295	4.875650038	-0.239683307	4.876316965	-0.238530999	1.036820893	-0.222267571	1.966613108	-0.296840607	2.176369563	-0.157184169	1.798197689	-0.530555544	1.875794659	-0.83311535	0.047057127	-0.039159339	1.382988305	-0.360835669	2.768254348	-0.552556328	2.712807376	0.253893469	0.033846618	-0.022800911	0.921688706	-0.024449703	3.002393637	0.219780754	0.113465791	0.258342113	0.205330695	0.249248533	0.197863836
24742_1#312	Jan Michiels	PRJEB23294	SAMEA104370054	ERX3135006	ERR3062205	0.13347105	-1.531774554	0.068484157	-0.261493273	-0.175699811	0.12579585	-0.601489883	0.941743394	-0.044032129	1.411040686	-0.301901373	3.296860962	-0.271384068	5.121920588	-0.308880481	2.029632401	-0.282789069	2.152811209	-0.276374123	1.649688802	-0.056301698	1.762579748	-0.187983294	2.558381404	-0.630725014	3.313343205	-0.190002167	1.717916795	-0.779980265	4.204118578	-0.984426128	5.375044851	-0.382559526	0.087181499	-0.253685556	1.289782944	-0.202883327	2.71382418	0.162261891	0.241098066	0.352806096	0.360484601	0.276032812	0.467377393
24742_1#314	Jan Michiels	PRJEB23294	SAMEA104370066	ERX3135008	ERR3062207	-0.912543081	-2.004556797	-0.040418927	0.480428063	0.131677586	0.87471216	-0.500891432	1.738469327	-0.226293241	1.493741525	-0.136294403	3.765913718	-0.345508676	4.856527096	-0.333333496	0.97476663	-0.170647383	1.764106064	-0.253840132	1.542325658	-0.233931166	1.832171939	-0.470208379	2.457986636	-0.683048646	0.329538656	0.080079273	1.729677681	-0.509520012	3.66203165	-0.463937022	2.81999535	-0.065071883	-0.209199162	-0.062663379	0.107601662	-0.363656417	1.413437963	0.158041769	0.281768805	0.181715805	0.482041394	0.188067718	0.47519992
24742_1#315	Jan Michiels	PRJEB23294	SAMEA104370067	ERX3135009	ERR3062208	-0.056073656	-0.850353081	0.136591593	0.168016319	-0.148542834	0.628861443	-0.563524054	1.606934346	0.100604088	1.565100544	-0.21452025	3.392853316	-0.146591163	5.037651144	-0.246387818	1.526642986	-0.297637887	1.1977562	-0.408651143	1.83289997	-0.210264191	1.079926224	-0.347374907	2.357165695	-0.70371667	3.08348453	0.023787942	1.505852368	-0.379450427	3.898167316	-0.597104079	4.216461976	-0.276327584	-0.052009253	-0.203663341	0.404725127	-0.324040612	2.229965716	0.104936773	0.085165452	0.141260623	0.172919561	0.116085752	0.163249009
24742_1#316	Jan Michiels	PRJEB23294	SAMEA104370073	ERX3135010	ERR3062209	-0.098145973	-2.014104942	-0.274371616	-0.171317077	0.124696396	0.409682731	-0.550033152	1.231970127	-0.400034204	0.614380036	-0.379167957	2.338015122	-0.477800515	3.233392631	-0.01054763	0.309034691	-0.183248767	-5.22E-04	-0.106778378	0.822603468	-0.090571837	1.318114244	-0.3185479	2.300185897	-0.794469083	2.613941725	0.043805513	1.460472808	-0.572351255	3.183669977	-0.568199643	3.888793561	-0.230375453	-3.20694365	0.07523952	-2.003266765	-0.434398715	-0.025411918	0.143337158	0.1327801	0.18641566	0.274449806	0.186852334	0.41655499
24742_1#317	Jan Michiels	PRJEB23294	SAMEA104370076	ERX3135011	ERR3062210	-0.76106561	-1.830595951	-0.351053248	-0.084039306	-0.247350919	0.393391359	-0.570939513	1.222802623	-0.12746268	1.305110077	-0.190870323	2.825790227	-0.346472202	3.500471659	-0.438333489	0.590655605	-0.228563699	1.12542457	-0.440549555	1.446038194	-0.339933045	1.176446132	-0.523832932	1.049226152	-0.933288178	0.483878088	-0.149285554	1.076484308	-0.51266285	3.128344631	-0.715611263	3.794778933	-0.125034038	-0.508442311	-0.140743506	0.042426561	-0.639714215	0.996111438	0.104770748	0.090471583	0.154346341	0.195839724	0.208468535	0.295971353
24742_1#32	Jan Michiels	PRJEB23294	SAMEA104370000	ERX3134726	ERR3061925	0.219557201	-0.95570228	-0.659609883	-0.49585646	-0.282667606	0.436551753	-0.554654956	0.973371401	-0.113401763	1.03371695	-0.320132537	2.331287007	-0.160086308	4.27274179	-0.248312251	0.661795356	-0.261774821	0.813729533	-0.443921751	1.397893858	-0.488180865	1.162186608	-0.213064821	2.910072356	-0.59880515	3.612082009	0.158210733	1.723369659	-0.522347302	3.737080603	-0.728208734	3.886046679	-0.177790874	-1.061491881	0.053623706	0.308581209	-0.075928051	1.24662306	0.112925351	0.131451227	0.370485357	0.465930974	0.164214048	0.415784151
24742_1#320	Ed Moore	PRJEB23294	SAMEA104370127	ERX3135014	ERR3062213	-1.036778844	-1.832613399	0.297617139	-0.139474191	0.182440979	-0.247111614	0.007406861	-0.068044501	-0.16924826	1.334011294	0.088629024	3.625146095	-0.272015423	3.162315784	-0.608317125	-0.317538195	-0.452025527	-1.512834804	0.076156069	-1.505249237	-0.454111332	0.492000715	-0.918901382	1.348568123	-1.365735631	0.794917556	0.242428987	0.292390032	0.112296796	0.982450679	0.13861762	0.680667616	0.189045495	-0.333590477	0.544646245	0.013409735	0.19982785	1.514901601	0.172920905	0.170214848	0.262865478	0.312706508	0.196819483	0.273578897
24742_1#321	Ed Moore	PRJEB23294	SAMEA104370129	ERX3135015	ERR3062214	0.143919558	-1.834371877	-0.229298838	-0.250037075	0.053201401	0.632754365	-0.360816906	1.497574717	-0.345507369	1.527359037	-0.496008883	3.26432717	-0.442882479	4.892855856	-0.057212351	0.903673232	-0.149329765	0.778934235	-0.09908631	1.220683017	-0.185233374	1.8283619	-0.325410017	3.470593845	-0.68425119	3.121448193	0.546871507	0.91831677	0.079558354	2.15582077	0.160133408	3.060479251	-0.145753761	0.39779544	-0.24219796	1.180244949	-0.331865708	3.523663837	0.309974407	0.173774243	0.364119061	0.402148966	0.322017911	0.257594038
24742_1#324	Ed Moore	PRJEB23294	SAMEA104370142	ERX3135018	ERR3062217	-0.749397191	-1.111887195	-0.168471601	0.12097672	-0.177726372	0.412340363	-0.601776699	0.907473474	-0.106043406	1.137551225	-0.043315762	3.149941346	-0.22821055	4.352984191	-0.309445213	0.765080491	-0.242015513	1.062949024	-0.317364263	1.214158984	-0.256916043	1.01941251	-0.23463826	1.63504244	-0.664989128	-0.087487151	-0.108998548	1.300354625	-0.44000175	3.932351362	-0.647507425	3.788622396	0.039262817	-0.481935842	0.275316509	-0.198364854	-0.024472373	-0.643404962	0.143660617	0.123752375	0.163454142	0.171687404	0.169676423	0.265107461
24742_1#325	Ed Moore	PRJEB23294	SAMEA104370143	ERX3135019	ERR3062218	0.110228147	-0.604370875	-0.132699986	0.008727513	-0.281674886	0.499216322	-0.70868992	0.707010818	-0.215435191	1.0896528	-0.442656253	3.661858718	-0.239304219	4.996853619	-0.006032992	3.157038098	-0.107133751	3.996036503	-0.204052165	6.620771286	-0.271700369	2.022518196	-0.424973648	3.420390263	-1.190966483	5.330672194	-0.152313773	1.474336838	-0.634534124	5.172074028	-0.866135648	6.577254199	-0.206872529	0.802787898	-0.379368782	2.314518577	-0.650862116	3.975907802	0.143111167	0.167321255	0.231647615	0.349901943	0.173064712	0.384313422
24742_1#328	Ed Moore	PRJEB23294	SAMEA104370157	ERX3135022	ERR3062221	-0.077903405	-1.354897153	0.032944876	0.731767668	-0.375144376	1.228483411	-1.084210464	1.998502266	0.089735626	1.12324608	-0.02615723	3.836858163	-0.036357516	5.004076013	0.057575673	3.209750711	-0.02404665	3.48474595	0.085765453	5.02057014	-0.468786739	2.035078406	-0.635880689	3.958841259	-1.255103794	6.017142818	-0.219283568	1.855730434	-0.975092556	6.438342104	-1.206940899	7.152612633	-0.475108673	0.355272843	-0.550342771	1.649410775	-0.782225308	3.173977369	0.181311309	0.442211046	0.248855169	0.471473342	0.33789591	0.567786626
24742_1#329	Ed Moore	PRJEB23294	SAMEA104370158	ERX3135023	ERR3062222	-0.109892302	-0.838364216	0.231584662	0.106658282	0.124330708	0.344536324	-0.196519151	0.766251147	-0.182983881	0.163425981	-0.194021279	0.981737431	-0.200160966	0.343325247	-0.146143954	-7.83E-04	-0.09308142	-0.267871585	0.014993029	1.041736874	0.00821222	1.480293483	-0.148045249	2.55892262	-0.696630816	3.300199803	0.070813005	0.569419089	-0.097565865	2.172156002	-0.300299052	2.089915697	-0.123138633	-1.656279911	-0.19360835	-0.397786654	-0.533760761	1.231207022	0.100662927	0.205673489	0.186639307	0.294989534	0.115089606	0.508166455
24742_1#33	Jan Michiels	PRJEB23294	SAMEA104370001	ERX3134727	ERR3061926	-0.108792891	-0.152599578	-0.018752978	0.131020038	-0.135211058	0.042952359	-0.665103481	0.738891194	-0.105453194	1.160764847	-0.441842615	4.392781293	-0.33078449	5.125636721	-0.142560923	-0.079221139	0.089613195	-0.894259774	-0.152833929	0.631808009	-0.212857234	1.472554936	-0.621155739	2.172494401	-0.855121175	1.290549286	0.209323639	0.996973383	-0.262853292	0.759014775	-0.187386888	1.196464007	-0.335703143	-1.205980047	-0.483402755	-0.720961093	-0.351445489	1.188002629	0.106212571	0.139259311	0.123434605	0.193581403	0.109157768	0.354829295
24742_1#331	Ed Moore	PRJEB23294	SAMEA104370166	ERX3135025	ERR3062224	-0.429260135	-0.845430326	0.165506248	0.809154875	0.116373704	0.744379758	-0.170690165	0.377391239	-0.30174017	1.21811687	-0.254047451	2.576762285	-0.330822317	4.289412332	-0.365702017	0.140440511	-0.421702851	0.775485022	-0.276826507	2.9655126	-0.133835179	1.541268953	-0.556767344	2.8768157	-0.357597926	2.8300016	-0.116743695	0.299241935	-0.671402555	2.005422179	-0.58459066	3.259149085	0.360811508	0.511620414	0.536388855	1.686748331	0.116959633	1.727320043	0.157052938	0.116867032	0.322548469	0.374761619	0.341759671	0.775002104
24742_1#332	Ed Moore	PRJEB23294	SAMEA104370167	ERX3135026	ERR3062225	0.047572856	-1.535762013	-0.253633084	0.299279502	-0.259237535	0.886805287	-0.73709319	1.805894166	-0.131941669	1.125766206	-0.365136318	3.378877345	-0.258198534	4.667233386	-0.044683698	2.754720613	-0.094026793	3.20475008	-0.225248748	4.459239122	-0.282592236	1.93353617	-0.567555035	3.550124028	-1.088440687	4.773132208	-0.275099571	1.777245113	-0.771674229	4.528108998	-1.285779985	6.551842202	-0.007381555	0.852081411	-0.070196441	2.70871597	-0.50737799	4.140647762	0.085416251	0.204921917	0.126674889	0.328313116	0.123356039	0.218738958
24742_1#333	Ed Moore	PRJEB23294	SAMEA104370170	ERX3135027	ERR3062226	-1.013459997	-0.948141209	-0.020885097	0.332036734	0.016680905	0.823567303	-0.531783526	1.721118806	-0.129814874	0.695454603	-0.045288877	2.649508398	-0.161281007	4.340694443	-0.23921104	1.469226103	-0.278272847	1.636823185	-0.2950542	1.921844666	-0.102652797	0.920168245	-0.160056796	0.617474625	-0.363720438	0.318562176	-0.391419013	1.138165533	-0.970206661	3.258881891	-1.271784003	4.297177268	0.083406861	0.306013343	0.030907208	1.162103789	-0.095756053	1.856391047	0.148770936	0.159934286	0.162868018	0.247825647	0.200099854	0.380349471
24742_1#335	Ed Moore	PRJEB23294	SAMEA104370173	ERX3135029	ERR3062228	-0.120948785	-0.261836321	-0.327899357	0.042326774	-0.467679061	0.367227176	-0.926472827	1.105542401	0.088728866	1.087764753	-0.018887828	3.358094785	0.00208176	4.928750269	-0.100804884	2.557077635	0.092250299	3.536284201	0.125240898	4.675203822	-0.184562269	1.448501572	-0.295311938	3.433699653	-0.855747976	4.518427404	0.001082124	1.779256874	-0.812954996	4.93481481	-1.108194848	7.084916405	-0.293643128	0.971924412	-0.367540611	2.246437582	-0.62021485	4.440838225	0.153630969	0.223696649	0.165240316	0.265799715	0.233252763	0.30074856
24742_1#336	Ed Moore	PRJEB23294	SAMEA104370175	ERX3135030	ERR3062229	0.002688339	-1.125021869	-0.280347059	0.394289819	-0.317216534	1.136772211	-0.838511687	2.706461088	-0.234323503	1.131091903	-0.436532906	3.399049004	-0.353784687	4.758141793	-0.27410912	1.893817756	-0.230884504	2.095852997	-0.277969677	2.269586669	-0.37371329	1.865472471	-0.546874452	3.513833473	-1.268952252	5.024302052	-0.24770677	2.385336489	-0.810304571	4.930775615	-1.547583127	7.256693433	-0.212003585	0.675992454	-0.331954554	1.866268908	-0.392056173	3.986085311	0.253200549	0.173881852	0.255460304	0.241588367	0.670112905	0.21695667
24742_1#337	Ed Moore	PRJEB23294	SAMEA104370176	ERX3135031	ERR3062230	-0.720346003	0.061865989	-0.133821937	0.366739404	0.05042748	1.161329974	-0.374026469	2.051527283	-0.124442224	1.173221972	-0.178180678	3.052071181	-0.341739798	4.231058661	-0.318982221	0.281595956	-0.486820856	0.200122628	-0.355103173	0.966607744	-0.251662099	0.540215078	-0.29692828	-0.310471992	-0.074553303	-1.18623021	-0.281110231	1.894884208	-0.793265038	4.263813858	-0.91078591	4.513842848	0.116439338	-1.471921494	0.04077859	-1.90974905	0.022934137	-0.720041556	0.213444736	0.139843943	0.219557942	0.172914661	0.227296429	0.325894422
24742_1#338	Ed Moore	PRJEB23294	SAMEA104370180	ERX3135032	ERR3062231	0.132165979	-0.559591787	-0.127323423	0.158241041	-0.031723009	0.693320928	-0.661736195	1.119714971	-0.125439708	1.458602137	-0.375613057	3.203219822	-0.365343879	4.581546247	-0.26791925	0.614327023	-0.323667157	0.267865559	-0.386170997	0.268435608	-0.29190632	0.691645419	-0.359937308	1.552610981	-0.612675694	2.474427712	-0.291151446	1.225626438	-0.556642133	3.679380085	-0.977727229	4.282837077	-0.160671678	0.333745564	-0.155505332	1.271730474	-0.434413518	2.392548188	0.171382049	0.175446973	0.198877922	0.266372899	0.19018051	0.259585156
24742_1#339	Ed Moore	PRJEB23294	SAMEA104370181	ERX3135033	ERR3062232	-0.344603461	-0.919190315	-0.235851468	0.005315815	-0.188495455	0.839720647	-0.839270973	1.648320158	0.100468296	1.355333456	-0.010875454	3.927428049	-0.184788422	5.17086965	-0.240956728	1.812325418	-0.067233612	2.163101618	-0.232804451	2.098808631	-0.275458772	2.077590047	-0.308975574	3.590466253	-0.834435138	5.438855258	-0.299091527	2.09246652	-0.921844008	5.396021836	-1.501900249	7.463242622	-0.051896298	1.260545402	-0.153719973	2.71712442	-0.393271139	4.533500483	0.186513904	0.1972685	0.215179035	0.259623872	0.208193665	0.471900481
24742_1#34	Jan Michiels	PRJEB23294	SAMEA104370004	ERX3134728	ERR3061927	-0.465640165	-1.257178488	0.02841203	0.512756425	-0.163526399	1.035437058	-0.930160498	2.056951436	-0.174418866	1.154450249	0.00461044	3.148081362	-0.098485612	4.439779309	-0.399109175	1.072983321	-0.223843682	1.754617393	-0.192774624	2.36468418	0.006940397	1.358691793	-0.197566087	2.393756548	-0.546443095	1.878185326	-0.148387661	1.09469053	-0.67235847	3.111670064	-0.96796568	3.787466345	0.130105407	0.45962122	0.160509276	0.705106401	-0.383091611	-0.048948965	0.133977469	0.202777615	0.272470853	0.329659519	0.199239244	0.286001094
24742_1#340	Ed Moore	PRJEB23294	SAMEA104370182	ERX3135034	ERR3062233	0.313277162	-1.189171626	-0.027585685	0.033526529	-0.282740676	0.491564128	-0.716390141	1.45438868	-0.188623789	1.363380755	-0.395160517	3.314914866	-0.234119067	5.219433976	-0.313265211	1.513016494	-0.298560879	1.337273531	-0.387107132	0.84457957	-0.263809988	2.034735641	-0.373953611	3.531434519	-0.996485499	4.54194554	-0.324219395	2.073792706	-0.726435414	4.603731749	-1.505097628	6.265869874	-0.224026922	0.720269252	-0.135135266	2.628742658	-0.499834094	3.991767233	0.072769998	0.188027053	0.178797456	0.391101821	0.126992184	0.375948381
24742_1#341	Ed Moore	PRJEB23294	SAMEA104370183	ERX3135035	ERR3062234	0.104698967	-0.844018922	-0.158338483	0.065780253	-0.249514493	0.584413715	-0.589781703	1.355273637	-0.106648185	0.600792048	-0.481009008	2.358511442	-0.317633329	3.94234098	-0.210584973	0.871203448	-0.169214625	1.096965039	-0.104769869	0.901318685	-0.245823732	1.334173205	-0.391012756	2.929634874	-0.878570754	2.716781151	-0.17244905	2.871605959	-0.731241389	4.678864752	-0.718887216	6.375625137	-0.128325955	0.044573377	-0.053588416	0.679751791	-0.13527331	2.387879561	0.08188663	0.057119291	0.087653057	0.135989293	0.111255663	0.196653346
24742_1#342	Ed Moore	PRJEB23294	SAMEA104370185	ERX3135036	ERR3062235	-0.307778796	-0.126671962	-0.237661482	0.061073402	0.038156042	0.152096206	-0.361790285	0.722106105	-0.140247426	1.651378407	-0.343992339	4.447285833	-0.310788107	4.995315033	-0.293610698	0.529687038	-0.229317203	0.14849589	-0.191816395	0.281210593	-0.233037124	1.263577271	-0.502456763	2.193704747	-0.941362605	1.574776101	-0.138876801	0.819877899	-0.306153876	2.377725494	-0.610943084	2.72533373	-0.151517694	-0.170158733	-0.001403527	0.526082867	-0.123630754	2.807240618	0.054980717	0.078808354	0.173114647	0.111784596	0.065112927	0.150724661
24742_1#343	Ed Moore	PRJEB23294	SAMEA104370186	ERX3135037	ERR3062236	0.139865275	-1.303436458	-0.099517717	-0.154500757	-0.059308624	0.460606333	-0.719436946	1.251161012	-0.031873428	1.346332371	-0.390386341	3.393019742	-0.105819925	5.187502581	-0.355670853	1.604266805	-0.480600126	1.478234277	-0.611461758	1.090417713	-0.27040074	1.646270113	-0.313730297	3.190730804	-0.735592301	3.458052545	-0.18449958	1.656881281	-0.680003788	4.265416591	-1.476757387	6.361413917	-0.23993874	0.189402469	-0.155248917	0.698214141	-0.303143906	2.246304071	0.077044558	0.093010364	0.086063762	0.245262725	0.141342067	0.316532186
24742_1#344	Ed Moore	PRJEB23294	SAMEA104370187	ERX3135038	ERR3062237	-0.553758879	-1.516676148	-0.061312876	0.291571955	0.16027118	0.838702759	-0.572033466	1.845975332	0.119077124	1.247074498	0.15352808	3.805565998	0.144847371	5.653037334	-0.499691561	1.139942056	-0.30531998	1.389187607	-0.223232428	1.789534429	-0.2526787	1.58801593	-0.403682815	2.009477717	-0.815354541	1.336401269	-0.131885447	1.02503956	-0.421975672	3.454320974	-0.881620849	3.535099085	0.260130238	0.731599055	0.155489312	1.264615644	-0.153171999	1.89858309	0.278994752	0.171319397	0.306435841	0.297864361	0.304929103	0.452564893
24742_1#345	Ed Moore	PRJEB23294	SAMEA104370188	ERX3135039	ERR3062238	-0.449872238	-1.886538821	-0.326120971	0.492390274	-0.156403309	1.58074582	-0.815102908	3.065737805	-0.004822257	1.006682514	-0.075916278	2.656819192	-0.041282209	5.264645229	-0.110937666	2.753900048	-0.133625279	3.335395482	-0.412747302	3.117567325	-0.31335439	1.864169555	-0.462859862	2.233160204	-0.250230677	0.139467573	-0.269031004	1.821220734	-0.677007363	4.955543201	-1.040564509	7.187805582	-0.06307865	0.759887541	0.078604731	3.097496909	-0.507960777	4.888857784	0.154154371	0.236557449	0.187225772	0.388172291	0.415698134	0.374870162
24742_1#347	Carl-Fredrik Flach	PRJEB23294	SAMEA104370205	ERX3135041	ERR3062240	-0.827221311	-1.671531641	-0.03666582	-0.013813103	-0.224099147	-0.065941934	-0.517981697	0.264652802	0.098250905	0.865640785	0.073721188	1.982938005	-0.202689773	2.901302765	-0.08779373	0.63000402	-0.058274003	0.976850517	-0.371078222	0.475206737	-0.193467229	0.654167746	-0.27366091	0.740500356	-0.504524325	0.064933865	-0.577638755	1.585860325	-1.023665857	4.769090077	-1.341682158	6.530898331	0.020825747	-0.517033786	-0.10978366	0.234342764	-0.116255753	1.932156796	0.191404299	0.135429012	0.196669557	0.190582442	0.22201347	0.248681819
24742_1#348	Carl-Fredrik Flach	PRJEB23294	SAMEA104370212	ERX3135042	ERR3062241	-0.207778807	-1.496111303	0.28358084	-0.039806164	0.166767193	0.207616265	0.192140281	0.906027647	0.045504832	0.603644098	-0.110091549	0.734698633	-0.214005112	1.691816698	-0.213503562	1.161530875	-0.22068855	1.541505293	-0.332349077	1.908050142	0.018406162	1.332257344	-0.040952876	2.386833062	-0.229209122	3.18961207	-0.411867933	-0.410400501	-0.069403423	1.752087958	0.091224253	3.529057641	0.023256981	-0.250234849	0.080895421	1.185976779	-0.147600762	1.58454807	0.100777969	0.070012529	0.181477862	0.301055871	0.1911876	0.122593136
24742_1#349	Carl-Fredrik Flach	PRJEB23294	SAMEA104370213	ERX3135043	ERR3062242	-0.454150036	-1.395159264	0.12593983	0.567933597	0.047313485	0.890096374	-0.350316804	1.228232568	-0.200345542	0.87025848	-0.165373343	2.102536093	-0.214397903	3.393186647	-0.218599265	0.438029956	-0.148682893	0.40957404	-0.331492217	0.935052996	-0.178823564	-0.471846832	-0.37472267	0.10382703	-0.756378509	-0.430662116	-0.491372191	1.694848299	-0.872581781	4.591034757	-1.469575685	5.857327566	0.32175658	2.194691638	0.308884738	4.163490233	-0.195558662	6.048141428	0.121341922	0.231101505	0.196648683	0.331584787	0.139084226	0.239025417
24742_1#35	Jan Michiels	PRJEB23294	SAMEA104370005	ERX3134729	ERR3061928	-0.951056604	-2.112028402	0.002277572	-0.130643434	0.133415271	0.367607954	-0.277362468	0.729876557	-0.005292643	0.802905102	0.115725574	1.118384233	-0.078429793	0.033770462	-0.331036732	0.819083372	-0.341923479	0.292352081	-0.338542725	1.55082782	-0.293283658	1.036766738	-0.343971369	1.391281791	-0.757537632	-1.105914028	0.093260294	0.508417163	-0.226325667	1.138112327	-0.325329788	1.679072476	0.375823312	-0.985633887	0.577179185	-1.264285419	0.119969294	-0.98149607	0.085124904	0.148117143	0.243979564	0.287543305	0.291387241	0.170667784
24742_1#350	Carl-Fredrik Flach	PRJEB23294	SAMEA104370218	ERX3135044	ERR3062243	-0.47938789	-1.382611243	0.32798717	0.113227297	0.068941748	0.474819048	-0.069680986	0.872408974	-0.218184732	0.877149781	-0.073033205	2.070930832	-0.177603464	3.830865256	-0.155325526	0.344531832	-0.077636197	0.545946703	-0.230747167	1.107457483	-0.111355534	-0.316720012	-0.248437735	0.142203923	-0.532239886	-0.180682444	-0.292271192	1.908708959	-0.848328007	4.767931047	-1.347330065	6.65552884	0.048614219	1.721424697	0.196370349	3.923517106	-0.413762096	5.320885815	0.156461324	0.113143957	0.311781897	0.258330652	0.169494172	0.150061864
24742_1#351	Lab stock	PRJEB23294	SAMEA104370229	ERX3135045	ERR3062244	0.049371007	0.202554734	0.041121981	0.332026295	0.008541911	0.578026321	-0.361030514	1.379076184	-0.10139961	0.870671855	-0.086066117	2.438235461	-0.167850693	3.950574564	-0.053197068	4.473876614	-0.013958422	5.515454405	0.296312624	6.855382246	0.011077349	0.501646855	-0.320754127	1.325726123	-0.653092158	1.213278322	-0.056468323	0.669318815	-0.51464962	1.082620585	-0.581010707	2.159266407	-0.222869289	-1.242403338	0.00896826	-0.631818476	0.193372256	-0.288193881	0.081542959	0.126508654	0.128366439	0.168343599	0.112834318	0.170209984
24742_1#352	Christina �hr�n/Nahid Karami	PRJEB23294	SAMEA104370230	ERX3135046	ERR3062245	0.058906295	-0.15505653	0.031517619	0.301818074	-0.043660165	0.70782224	-0.285710208	1.616713516	-0.229920029	0.881866334	-0.147919159	2.799737917	-0.280266659	4.511149869	-0.275330346	3.879391249	-0.281721323	4.936519197	-0.161331141	5.498221172	-0.009940459	0.136114537	-0.061373411	0.462944293	-0.301444342	0.882879179	-0.12039862	0.727776861	-0.085137475	2.422066178	-0.744884384	4.6055967	-0.050887386	1.314393794	-0.21635664	1.282532548	-0.258307591	3.434228311	0.187523403	0.156205088	0.22080901	0.257522508	0.212025282	0.226955598
24742_1#353	Christina �hr�n/Nahid Karami	PRJEB23294	SAMEA104370231	ERX3135047	ERR3062246	-0.174187185	-1.259856226	-0.26429482	1.283669758	-0.420925247	1.818101818	-1.111081429	3.629448663	-0.286050171	0.907238654	-0.233499324	2.610280374	-0.279333849	4.56324949	-0.19076394	3.427981924	-0.208004284	4.368632547	0.246479313	5.046142774	0.02835473	0.832980119	-0.002294385	1.921497373	-0.394258744	0.381025403	-0.218835516	1.954157664	-0.877542173	5.093226671	-1.500849114	7.012948565	-0.146286243	0.572678037	-0.133592917	0.209238206	0.10468584	1.335774352	0.099202759	0.234422576	0.335525942	0.607328445	0.144959633	0.290764781
24742_1#354	Christina �hr�n/Nahid Karami	PRJEB23294	SAMEA104370233	ERX3135048	ERR3062247	0.135694936	-1.26958184	0.193771517	0.286759864	0.066864437	0.738033155	-0.251742198	1.80085406	-0.125782805	1.008118731	-0.384272377	2.670828762	-0.201205797	4.49613614	-0.240253085	4.665287544	-0.12420887	4.810565865	-0.044526333	6.024248772	-0.167392676	1.508420199	-0.604700963	3.783443467	-1.392188238	5.210925774	-0.332371575	1.52240095	-0.400118381	4.945054422	-1.655280865	6.463353944	-0.41045002	0.279622549	-0.367618296	1.69253203	-0.37539852	3.588896257	0.148980973	0.07399139	0.18226638	0.164225805	0.213845967	0.144717833
24742_1#355	Christina �hr�n/Nahid Karami	PRJEB23294	SAMEA104370244	ERX3135049	ERR3062248	-0.310962174	-1.455424857	0.229474056	0.33104434	0.152037756	0.48517668	-0.363304492	1.146941844	-0.042359202	0.813116202	-0.06946958	2.249509894	-0.138614421	3.938224103	0.141736101	4.811587257	0.039068415	5.437545169	0.165433984	5.821947597	-0.138335219	0.932292493	-0.372938294	2.867543565	-0.775501956	3.398925292	-0.158940974	0.672168055	-0.292969792	2.499479774	-0.760856306	2.697229066	-0.187926694	0.236624875	-0.198180642	1.184305576	-0.239400664	3.1593765	0.174135523	0.212845531	0.208142358	0.258950682	0.268844146	0.248826898
24742_1#356	Christina �hr�n/Nahid Karami	PRJEB23294	SAMEA104370248	ERX3135050	ERR3062249	-0.469145234	-0.013037802	-0.149975681	0.254240096	-0.162202922	0.861739061	-0.727946609	2.592922067	0.063651683	1.354152473	0.098325066	3.093251875	-0.024644307	5.440196929	-0.105012885	5.169836973	-0.030803795	6.394401484	0.113191535	7.05091868	0.025165696	1.415557793	-0.193749432	1.817241927	-0.630599761	0.564517025	-0.207143244	1.883995633	-0.845871091	4.363159846	-1.542097279	6.4006711	0.052969133	1.26449285	-0.182250245	1.938141165	-0.243363754	3.818841552	0.169215379	0.162655325	0.216790455	0.228685516	0.204317941	0.179138602
24742_1#358	Christina �hr�n/Nahid Karami	PRJEB23294	SAMEA104370252	ERX3135052	ERR3062251	-0.45560315	-0.557789852	-0.134450961	0.47344463	-0.125292275	1.099759123	-0.897578943	2.513945666	-0.165210542	0.886858754	-0.098970407	3.127516526	-0.299055042	5.045977053	-0.24845778	4.357244914	-0.024440718	5.656383319	0.153244962	6.044522639	-0.088914961	1.387762443	-0.33035646	3.933101233	-1.169915329	5.493865618	-0.513863797	1.767510083	-0.796559356	4.545569595	-1.739583747	6.402882344	-0.140587571	0.752840174	-0.113738833	1.810446085	-0.294565912	3.784205292	0.275845284	0.198277692	0.406958893	0.227926613	0.320855684	0.241498409
24742_1#36	Jan Michiels	PRJEB23294	SAMEA104370006	ERX3134730	ERR3061929	-1.057534462	-1.69075423	-0.029602298	0.265047131	-0.231629938	0.484288839	-0.355086544	1.195665842	-0.099637253	1.262967994	0.207342351	3.20573272	-0.228026847	3.514203999	-0.441981621	0.608172091	-0.295308882	0.900146802	-0.483539707	1.055971891	-0.561842867	0.70921834	-0.540973631	0.541024774	-0.849564623	-0.034862098	-0.35395079	0.733033423	-0.682336132	2.406657333	-0.890515833	2.838982398	0.300140858	0.119290003	0.129796227	0.687576323	-0.187419753	1.552773035	0.100705158	0.152815581	0.19395523	0.22955808	0.15548319	0.266407064
24742_1#360	Christina �hr�n/Nahid Karami	PRJEB23294	SAMEA104370259	ERX3135054	ERR3062253	0.268862047	-0.862729702	-0.168452817	0.339414287	-0.143180657	0.822537957	-0.548422721	2.484344425	-0.1498334	1.18413122	-0.294483506	2.765829749	-0.084951795	5.281982047	-0.094953426	5.905019	-0.011894683	5.422910893	0.287043164	7.090023453	-0.046811907	2.102698068	-0.422195591	4.457801625	-1.162660703	5.709360301	-0.260576781	1.874253295	-0.382108335	4.429590338	-1.222520391	5.454055405	-0.305913212	0.255268567	-0.304724609	0.963906765	-0.396676357	1.752816917	0.123144957	0.200532736	0.138530279	0.244571936	0.169616798	0.219130994
24742_1#361	Christina �hr�n/Nahid Karami	PRJEB23294	SAMEA104370265	ERX3135055	ERR3062254	-0.157263082	-1.488702745	-0.032678199	0.109003442	-0.076903663	0.326565809	-0.407430541	1.22282442	-0.173313146	0.650156236	-0.335109372	2.632732303	-0.315927156	4.278029898	0.021713283	5.553216455	0.014485434	4.54361786	0.140137879	6.878986195	-0.155178113	1.350489347	-0.477174163	3.219382573	-0.955390323	4.980404185	-0.375923203	1.815880426	-0.149495315	4.509125771	-1.126691281	6.009320259	-0.176565066	-0.137472442	-0.343300343	0.982291497	-0.488410687	2.327409591	0.168604125	0.108867075	0.19873946	0.320354341	0.280043224	0.416608323
24742_1#363	Christina �hr�n/Nahid Karami	PRJEB23294	SAMEA104370269	ERX3135057	ERR3062256	0.254736671	-1.271762409	-0.128888974	0.502309374	-0.200356993	1.304834643	-0.817390813	2.964276961	-0.137890733	0.854519053	-0.21866749	2.373946007	-0.256364271	5.30873723	0.079453654	5.627915971	0.062942526	5.367269684	0.04498068	6.991858084	0.050777066	1.111654622	-0.302367125	1.967635405	-0.626013689	1.675145909	-0.221654853	1.795791883	-0.585245466	4.607299189	-1.192958485	7.219310352	-0.264278013	0.773576271	-0.394585809	1.573700019	-0.365190015	3.978810476	0.106642196	0.154939883	0.156623614	0.232965885	0.152726657	0.221193884
24742_1#364	Christina �hr�n/Nahid Karami	PRJEB23294	SAMEA104370271	ERX3135058	ERR3062257	-0.0508267	-0.443454274	0.034997004	0.464020567	-0.036594963	0.900762634	-0.649572738	1.909830187	-0.15267058	0.99054175	-0.175772512	3.004663959	-0.201233418	5.25655594	-0.031812993	4.403401042	-0.103112239	4.666175028	-0.027192792	6.004363731	-0.072087361	0.234478443	-0.235827733	1.115965754	-0.725420742	1.2703614	-0.490496916	1.50400567	-0.640646661	4.269259821	-1.581716885	5.811802701	-0.26025202	1.15498459	-0.353802713	1.329048121	-0.43146544	4.362512909	0.090665852	0.121061296	0.15451432	0.264432124	0.125762655	0.274400134
24742_1#365	Christina �hr�n/Nahid Karami	PRJEB23294	SAMEA104370273	ERX3135059	ERR3062258	-0.526443489	-0.489426173	0.068165724	-0.776054418	0.11823328	-1.005126931	-0.17974765	-1.107839761	-0.037892953	1.183139391	-0.14429072	3.082003722	-0.30242648	5.29609746	0.061897431	5.232120298	-0.059034562	4.842618786	-0.12296548	6.739450004	-0.055013773	1.196538643	-0.160797267	0.654749515	-0.37703935	-1.41346859	-0.302310584	1.478016826	-0.68287163	4.155550793	-1.364731105	5.436654222	0.021362187	-1.667389853	0.026453396	-1.700273896	0.054659192	-0.406475887	0.13840386	0.22394191	0.257190582	0.457899312	0.217950799	0.352636219
24742_1#366	Christina �hr�n/Nahid Karami	PRJEB23294	SAMEA104370279	ERX3135060	ERR3062259	0.238120597	-0.898445747	0.033217351	0.287439119	-0.02387093	1.027091488	-0.769678356	2.349778368	-0.05276176	1.298284798	-0.31137505	3.216381366	0.011965572	5.416204456	0.080620029	4.091433365	-0.029278292	4.533165324	0.039435435	6.143628372	-0.187876044	1.049795876	-0.512082414	2.012513844	-0.851616272	2.056441078	-0.273843092	1.607224689	-0.284689825	4.068351808	-1.121123066	5.826456451	-0.251176683	1.249495357	-0.369500185	1.691056051	-0.35596544	4.859283437	0.101933892	0.095649574	0.25537772	0.305072616	0.152368371	0.21886083
24742_1#37	Jan Michiels	PRJEB23294	SAMEA104370007	ERX3134731	ERR3061930	-0.303028467	-1.211169277	-0.652486746	-0.289273576	-0.312185187	0.219244577	-0.670501674	1.417406007	-0.34436671	0.657775779	-0.297433354	2.639046588	-0.414108375	3.655194881	-0.322801802	0.812218257	-0.29515403	0.865473567	-0.418413586	0.839283976	-0.248359831	2.05179885	-0.447525397	2.837380457	-0.859468606	2.998448585	-0.209363528	1.27524657	-0.757577206	3.130937802	-0.953185394	4.97526945	-0.298627609	0.187728674	-0.342403233	0.507158567	-0.392226817	2.040866402	0.052592417	0.087901788	0.107279353	0.180334479	0.192374537	0.222020158
24742_1#370	Carl-Fredrik Flach	PRJEB23294	SAMEA104370314	ERX3135064	ERR3062263	-0.075827427	-1.907245305	0.186720456	0.239951439	0.061920995	0.38536658	-0.16871666	1.385625555	0.226144871	0.880020779	0.134536534	2.054060255	0.013063761	3.567122381	0.174432747	1.879236453	0.155940645	1.892023143	-0.093974914	2.926362559	-0.083807984	1.69170445	0.27339603	2.64995014	-0.438389472	1.108656862	-0.396156798	1.977969841	-0.832767196	4.123277228	-1.285411856	6.25447485	-0.005758993	0.388250826	-0.072935872	1.462151569	-0.162715609	2.159346191	0.087100218	0.103231936	0.184827165	0.257130653	0.11857742	0.253627852
24742_1#373	Carl-Fredrik Flach	PRJEB23294	SAMEA104370288	ERX3135067	ERR3062266	-0.803569696	-0.691010032	-0.1463683	0.040821303	-0.14252213	0.011286861	-0.239185073	0.575680479	0.297758636	0.967341031	0.300633669	2.607775306	-0.057818695	3.571662781	-0.096407569	0.011355986	-0.023182612	0.192816813	-0.246436292	0.652367752	-0.179235241	0.618055907	-0.28970283	1.066725018	-0.560140072	0.001646662	-0.661344092	1.40194901	-1.093501646	4.540388406	-1.310267255	6.917019095	0.126334254	-1.342071409	0.183871301	-1.069575016	-0.137879445	-0.490412393	0.173207091	0.135815861	0.19354587	0.206418578	0.197949198	0.230758924
24742_1#374	Carl-Fredrik Flach	PRJEB23294	SAMEA104370289	ERX3135068	ERR3062267	-1.038693006	-0.220996221	0.300897253	0.575146936	-0.019440679	0.515029115	-0.103208757	0.995512182	0.127720158	0.746133691	0.184834197	2.25922861	-0.187105988	2.758911119	-0.107325802	0.207413398	-0.25598189	0.158785901	-0.02588201	0.682235832	-0.060368084	0.503953757	-0.115147892	-0.218309472	-0.262669048	-2.551360376	-0.494106474	1.648004211	-0.936774635	4.380776332	-1.517420577	7.088325459	-0.024092247	0.819409812	0.208627595	2.873661271	-0.160100623	4.170628662	0.093509301	0.100359033	0.132129759	0.215968912	0.182888629	0.192010158
24742_1#376	Carl-Fredrik Flach	PRJEB23294	SAMEA104370300	ERX3135070	ERR3062269	-0.047888825	-0.844445409	0.057620247	0.272293797	0.045700323	0.435284285	-0.276293059	1.314926371	0.170954067	1.042739087	0.033231415	2.151937268	-0.134365359	3.476860681	-0.150420328	0.661570242	-0.151745007	1.215741746	-0.342097322	1.972032134	0.013185527	1.285408807	-0.285151799	2.335047298	-0.715008498	1.64570236	-0.42599699	1.812218168	-0.962611025	4.749029406	-1.271526545	5.961348614	0.165135626	0.674628383	0.009614665	1.534102049	-0.49761996	2.57080742	0.113253528	0.126707087	0.142172899	0.160195999	0.139459086	0.182896966
24742_1#377	Carl-Fredrik Flach	PRJEB23294	SAMEA104370305	ERX3135071	ERR3062270	-0.319507627	-0.367534031	0.078648521	0.188155777	0.087872198	0.193780534	-0.073376397	0.521141879	0.08410946	0.815119799	0.023064261	1.826219042	-0.090975782	3.662839514	-0.045376678	0.656882823	-0.05370055	0.975712316	-0.278075705	1.419695402	-0.036767559	0.457674388	-0.139815306	0.826107731	0.035731846	1.329653284	-0.275321522	1.50069132	-0.773452597	4.103041857	-0.663216464	6.264664462	0.052053463	0.129969756	-0.067009158	1.204388402	-0.287533388	2.145032055	0.085416395	0.131009583	0.132293455	0.157324076	0.110297147	0.141676761
24742_1#378	Carl-Fredrik Flach	PRJEB23294	SAMEA104370306	ERX3135072	ERR3062271	-0.930774564	-0.306864939	-0.079814024	0.081848948	-0.205787454	-0.170905804	-0.206245458	0.610080924	0.140949648	0.828511018	0.159112305	1.87241712	-0.06961765	3.012878108	-0.189103931	0.768624797	-0.220041041	0.740480906	-0.351880689	1.604398571	-0.232144596	1.228463536	-0.595370545	1.158064242	-0.74890005	0.411077052	-0.108861398	1.754295691	-0.576000784	3.492139755	-0.446148647	2.371369997	0.100251787	-1.590217858	0.245471188	-1.180962908	-0.107988653	-0.014562059	0.144930117	0.107715041	0.164535331	0.257075527	0.169618736	0.136129322
24742_1#38	Jan Michiels	PRJEB23294	SAMEA104370008	ERX3134732	ERR3061931	0.074232125	-1.005094636	-0.132459828	-0.061623166	-0.316512839	0.293783924	-0.709346023	1.367588819	-0.207150524	1.158384874	-0.577515386	2.999158403	-0.421039049	4.229867572	-0.555608136	0.642913044	-0.405803434	0.539029541	-0.441905146	0.375918542	-0.136424537	1.704416962	-0.341521288	3.011999812	-0.867039596	3.319453752	-0.27821123	1.648117131	-0.982393931	3.57639819	-1.11138824	5.522320096	-0.408511578	-0.289512543	-0.168365383	0.34688107	-0.356676122	0.951486921	0.051551883	0.107030179	0.106439981	0.181999635	0.071877252	0.208849485
24742_1#380	Carl-Fredrik Flach	PRJEB23294	SAMEA104370320	ERX3135074	ERR3062273	-0.310194895	-1.164686514	-0.032710707	0.292836205	0.022769299	0.644337295	-0.316596304	1.303617345	0.024508835	0.76004793	-0.356152121	1.629702641	-0.318919426	1.974964438	0.067741352	1.047931052	0.049481873	1.276058531	-0.145952033	1.846136212	-0.032920917	0.567112933	-0.219314233	-0.101157366	-0.077527515	-0.506098978	-0.292383547	1.760000423	-0.58788842	3.35969455	-0.58071551	2.832934378	-0.016484709	0.713716694	0.015043495	1.694580295	-0.312736617	2.220819091	0.116122422	0.100737347	0.197022081	0.223143019	0.134960515	0.15380126
24742_1#381	Carl-Fredrik Flach	PRJEB23294	SAMEA104370321	ERX3135075	ERR3062274	0.106584214	-1.855116406	0.115554399	0.11812164	-0.112550653	0.659543775	-0.338540853	2.227769527	0.04588352	0.593677047	0.227819531	2.09463528	0.180979822	2.723200913	-0.246494448	2.277429626	0.126550924	2.967977097	-0.088269311	3.000754964	-0.2173607	1.572882133	-0.232791185	2.387925021	-0.449013782	2.337351082	-0.430320058	1.869226137	-0.903504221	4.44374271	-1.394477662	6.103635363	0.198734465	0.429952241	-0.032756877	2.236309995	-0.38793296	3.640710574	0.167892245	0.280339308	0.278257569	0.383873994	0.228017043	0.564302914
24742_1#4	Christina �hr�n/Nahid Karami	PRJEB23294	SAMEA104369951	ERX3134698	ERR3061897	-0.084429772	-0.849137322	-0.121520527	0.175700622	-0.14586297	0.03611481	-0.402366528	0.69635734	-0.168703629	1.237891923	-0.068148174	3.429314084	-0.302721392	5.35599751	0.088337196	5.950653255	0.012036551	6.345176389	0.081431967	6.532913785	-0.010589076	0.730114575	-0.374839273	1.435026492	-1.092449897	1.814859913	-0.243305887	0.675610225	-0.46654649	2.914611137	-1.047568545	1.65281974	-0.145496559	0.754761016	-0.229061454	2.132007723	-0.382356386	3.930881493	0.193793768	0.240968767	0.214594911	0.354208541	0.236921816	0.239769474
24742_1#40	Jan Michiels	PRJEB23294	SAMEA104370011	ERX3134734	ERR3061933	0.2047345	-0.714013212	0.051153974	0.215455314	-0.155229106	0.583046324	-0.555812764	1.158387524	-0.012097771	0.511168194	-0.09812671	1.746644072	-0.147734782	3.872274222	-0.100907122	0.823256616	-0.15258815	-0.303414803	-0.106054641	-0.638362045	0.05389191	1.760331819	-0.269101178	2.883880296	-0.829394701	3.968512843	-0.219316427	0.961799316	-0.520779078	3.139915079	-0.569159538	3.761246431	0.017493537	-0.326606136	-0.097722035	-0.123658096	0.107109668	1.489335735	0.266697895	0.230058579	0.273396351	0.268557437	0.28879861	0.413899122
24742_1#41	Jan Michiels	PRJEB23294	SAMEA104370012	ERX3134735	ERR3061934	-0.432971151	-0.423783821	0.371476653	0.365686256	-0.22377051	0.633956699	-0.773505739	0.926407353	0.012989057	1.292968632	0.068015951	3.144642156	0.074255662	4.354810878	0.030679915	0.171881491	0.443699947	0.872777928	-0.047732709	1.685952341	-0.363152602	1.155176451	-0.565241865	-0.249915258	-0.874268563	0.976141171	0.086459088	1.376743724	-0.383562925	2.931633783	-0.515265324	2.955263252	0.322576312	0.095685508	0.200544444	-0.54408377	0.294832838	-0.208477625	0.228117527	0.154000288	0.228525205	0.166465916	0.276902331	0.295485481
24742_1#42	Jan Michiels	PRJEB23294	SAMEA104370013	ERX3134736	ERR3061935	-0.603142631	-1.337241622	0.308379949	0.282419249	-0.200145949	0.415349952	-0.798967778	0.718902905	-0.053528333	1.04427597	0.040091585	2.510489627	-0.275321607	3.459639714	-0.180627899	1.039924626	-0.123110457	1.416759412	-0.272141617	2.906863977	-0.032199388	1.262084695	-0.663469472	2.213752922	-1.087798732	1.702350789	0.109436696	0.814449226	-0.384212908	2.58264117	-0.65710468	2.651782674	0.086684618	-1.844820689	0.098022412	-1.732811894	-0.243353284	-1.372511229	1.031516765	0.257287616	1.126173851	0.365479827	0.850822489	0.416430488
24742_1#45	Jan Michiels	PRJEB23294	SAMEA104370016	ERX3134739	ERR3061938	-0.04939313	-1.582883566	0.033795119	-0.492054655	0.316473868	-0.295666608	-0.191276004	0.251478426	-0.096563677	1.411222281	-0.325395687	3.493663591	-0.195154246	4.803039163	-0.190655871	1.730053542	-0.244667515	1.631143292	-0.224257283	1.894658472	-0.252811507	2.312942547	-0.409801988	3.319055591	-0.922994519	4.13742896	-0.233881391	1.428153538	-0.567670266	3.446487983	-1.110764978	4.700846552	0.019836571	-0.677306817	0.180378541	0.19426442	0.031662415	1.354512221	0.138813811	0.118144272	0.187137131	0.300867835	0.186179909	0.377586429
24742_1#46	Jan Michiels	PRJEB23294	SAMEA104370017	ERX3134740	ERR3061939	0.139403116	-0.671771003	-0.09364013	-0.423246686	0.011181612	-0.152805827	-0.457002571	0.439453907	0.040171285	1.276356968	-0.3384937	3.422364019	-0.223534124	4.591589735	-0.251566924	1.216641087	-0.17828956	1.324403959	-0.328079315	1.708255103	-0.269067855	1.902651205	-0.341878083	3.281480295	-0.798397425	4.630985841	-0.188783414	1.751425331	-0.705088457	3.943238504	-0.950633874	4.867297974	-0.094459226	-0.673748591	-0.086015106	0.683673407	-0.169548721	2.208374676	0.121579757	0.235050866	0.131192498	0.315738827	0.127958362	0.443135809
24742_1#47	Jan Michiels	PRJEB23294	SAMEA104370018	ERX3134741	ERR3061940	-0.927465445	-0.378653434	-0.13185507	0.258347709	-0.055617667	0.944195758	-0.707581399	1.271355585	0.153174821	1.037593397	0.167257582	2.808370913	-0.035152469	2.838897502	-0.498569113	-0.743298987	-0.427174462	-1.308796077	-0.58752428	-1.368912112	-0.177802821	1.747540723	-0.479032255	1.950426839	-0.668068909	-0.329037807	-0.190622243	2.393431533	-0.745843974	5.97898847	-1.482551856	7.193862621	0.012872925	1.013818642	-0.154280094	2.410166112	-0.571578293	4.054368345	0.135728399	0.203105117	0.154819237	0.270049188	0.188384195	0.454989246
24742_1#48	Jan Michiels	PRJEB23294	SAMEA104370019	ERX3134742	ERR3061941	-0.328397171	-0.946911891	0.146769415	0.140287057	-0.084367837	-0.178517026	-0.468850851	-0.161516684	-0.242201915	1.039034829	-0.029822116	2.579464207	-0.356558103	2.801668688	-0.280956025	0.405390399	-0.174301028	0.491250295	-0.284263329	1.134179065	-0.218378389	0.869130322	-0.301319792	1.222267715	-0.66849802	1.687444119	-0.114743636	0.75124127	-0.434178572	2.057327902	-0.490761789	3.200173572	-0.112510642	-0.156033029	-0.213297229	0.429217153	-0.55069756	1.085690717	0.089270214	0.125336253	0.095540876	0.186097049	0.118662167	0.27323741
24742_1#49	Jan Michiels	PRJEB23294	SAMEA104370020	ERX3134743	ERR3061942	-0.523717549	-1.374033572	0.00409922	0.015970722	-0.178137357	-0.143220703	-0.598427995	0.400813843	-0.125274108	1.030406668	-0.056321544	2.837287425	-0.163180915	4.258426837	-0.204752335	0.553567545	-0.109048115	0.916932964	-0.265253663	1.362170674	-0.244607691	0.401574835	-0.232284276	1.501042001	-0.642657827	0.878270488	-0.056744046	1.007282707	-0.412131826	2.899065899	-0.355046232	3.373816105	-0.082549568	-1.032306886	0.085002103	-0.010624248	-0.575383162	0.698310711	0.10728535	0.143979813	0.160016473	0.286578973	0.141661341	0.385283308
24742_1#5	Christina �hr�n/Nahid Karami	PRJEB23294	SAMEA104369952	ERX3134699	ERR3061898	-0.243145589	-0.591028388	0.059827332	-0.171283195	0.036766648	-0.010018682	-0.507843083	0.953435132	-0.23916855	1.257539885	-0.264599681	3.153064167	-0.158836531	5.016856833	-0.016420846	5.884374764	-0.056245829	5.473101269	0.051744665	6.528109918	-0.180602252	1.125529177	-0.497826589	3.120533163	-1.130406234	3.464755382	-0.553593465	1.358354887	-0.705918141	4.293179824	-1.725850055	5.95236647	-0.250275101	0.64146157	-0.305954667	1.881829161	-0.461331524	3.685056752	0.217753971	0.175352629	0.321230899	0.269785095	0.242267415	0.204544832
24742_1#50	Jan Michiels	PRJEB23294	SAMEA104370021	ERX3134744	ERR3061943	0.229449095	-1.001702642	0.03875301	-0.192291161	0.105511725	-0.121237945	-0.129891751	0.160481724	-0.266848533	0.387901105	-0.552488988	2.950147372	-0.332846427	3.809793432	-0.073908508	0.505341869	0.036087942	0.764855364	0.148122808	0.867374043	-0.269709714	1.277748198	-0.34067129	2.372906674	-0.84501903	2.673926781	-0.076821992	2.127169309	-0.82215343	3.383712406	-1.107772152	5.695732727	-0.117432348	-0.250754611	-0.036387967	0.24413197	-0.09037878	2.21110484	0.053565044	0.057835951	0.120524606	0.17740568	0.13840583	0.186819435
24742_1#51	Jan Michiels	PRJEB23294	SAMEA104370022	ERX3134745	ERR3061944	-1.029875129	-0.460477299	0.063043208	0.287044896	-0.06630513	0.712898135	-0.317216928	0.771407772	-0.079649989	0.968213471	0.201164273	2.76757999	-0.132298907	2.797309026	-0.389354696	-0.14408654	-0.27714688	0.513647495	-0.43582559	1.135235965	-0.431428717	1.57789963	-0.591268448	3.327438434	-1.289760677	4.648461419	-0.142971797	2.330656828	-0.933928267	4.633440636	-1.352441737	8.01371655	0.224194543	-0.461125566	-0.117377256	-0.90431304	-0.203032041	-0.32112255	0.08206418	0.078328872	0.202509228	0.22109558	0.09876398	0.247852667
24742_1#52	Jan Michiels	PRJEB23294	SAMEA104370023	ERX3134746	ERR3061945	-0.171672523	-0.718148655	-0.146081078	0.110698976	-0.217933217	0.609179352	-0.484230643	1.642677832	-0.163901732	1.133785272	-0.356211596	2.535319136	-0.390408589	3.684404169	-0.274397914	0.394586163	-0.313234935	0.337726148	-0.145676522	0.277851041	-0.125910772	1.494084368	-0.305844742	2.876910889	-0.854127151	2.76936473	-0.023057042	1.570316885	-0.647797008	3.248804699	-0.927107313	4.35239273	-0.241906318	-0.585205597	-0.223537996	0.57386458	-0.309230118	2.028339442	0.065538498	0.044606328	0.072456698	0.084508434	0.151089227	0.150785103
24742_1#53	Jan Michiels	PRJEB23294	SAMEA104370035	ERX3134747	ERR3061946	-0.023460328	-1.085445302	-0.094784086	0.371955063	-0.112285015	1.193262578	-0.667559673	2.527554376	-0.348948684	1.376540376	-0.649763945	3.561972082	-0.558180984	4.231624863	-0.47891091	-0.151444258	-0.381637582	-0.321584939	-0.154745611	0.079670891	-0.27978733	1.910803851	-0.426920741	3.619391395	-1.057538256	5.180927815	0.006518686	2.471025764	-0.779754744	5.202151486	-1.285645806	7.486137724	-0.308213137	0.272545396	-0.409032524	0.695341721	-0.395618186	2.5837956	0.129869891	0.063736101	0.158225311	0.119539196	0.163555406	0.159252681
24742_1#54	Jan Michiels	PRJEB23294	SAMEA104370036	ERX3134748	ERR3061947	0.200645768	-0.981878306	0.07951197	-0.201049674	-0.026775415	0.190661118	-0.347955486	1.845603534	-0.013153261	1.162607427	-0.329078705	2.882244105	-0.293599135	4.540615907	-0.137172002	1.276680512	-0.244145985	0.585696992	-0.44398459	0.04583618	-0.215063937	2.026282853	-0.461271382	3.106474797	-0.933599343	3.698189954	-0.260476518	1.601879875	-1.172888906	3.346382739	-0.907484819	4.344734209	-0.1278781	0.026369175	-0.101559668	1.259609169	-0.187268098	3.143785909	0.158751469	0.254822646	0.371704033	0.462573658	0.269605698	0.96194706
24742_1#55	Jan Michiels	PRJEB23294	SAMEA104370037	ERX3134749	ERR3061948	0.190847498	0.71251796	-0.22879513	-0.02245888	0.188553907	0.753952649	-0.453490973	1.05889799	-0.260597661	1.192651138	-0.326626648	3.477331069	-0.360374703	4.135277255	-0.27273859	0.734866672	-0.268255165	0.870614404	-0.189283398	1.442682901	-0.018473601	2.066546356	0.033443786	3.277952242	-0.456612362	3.658693867	0.12339733	1.723431035	-0.316706284	3.709220345	-0.793709314	2.276186184	0.025220966	-0.282252959	-0.107565663	-0.796824047	0.026924279	0.922192291	0.126610071	0.11951927	0.417815939	0.27368366	0.251813783	0.485286245
24742_1#56	Jan Michiels	PRJEB23294	SAMEA104370038	ERX3134750	ERR3061949	0.053913877	-1.361190536	0.094267506	-0.40243052	0.120975963	0.379545819	-0.311930886	1.162449339	-0.004417925	1.559687511	-0.359529564	2.91333429	-0.146747607	4.72200059	-0.441093995	1.252675092	-0.518692596	1.339306167	-0.339912942	1.99589112	0.088930398	2.69809774	-0.222189484	3.793441912	-0.773298422	4.694632049	-0.017182742	1.508075995	-0.685586288	3.514346741	-0.761431931	5.282583951	-0.388420803	-0.064077602	-0.355399854	1.533274422	-0.413389931	2.832800473	0.211046276	0.292648981	0.232435724	0.341468633	0.276851452	0.491798716
24742_1#57	Christina �hr�n/Nahid Karami	PRJEB23294	SAMEA104370042	ERX3134751	ERR3061950	-0.074465043	-0.328252904	0.159491168	0.23403222	0.012062761	0.637024805	-0.507010117	1.729668262	-0.211274302	1.221259476	-0.388467997	3.102389787	-0.248577658	4.685277371	0.019170348	4.576357961	-0.05385845	5.430101311	0.143149622	6.088635986	-0.17724821	1.463368476	-0.633854398	3.68638572	-1.464523062	5.286763825	-0.284296779	1.813285789	-0.371801329	4.957772422	-1.630850007	6.322744736	-0.512558336	0.649685771	-0.483317007	1.998687765	-0.558078127	3.763764146	0.293511504	0.274382435	0.336323047	0.348195327	0.296245214	0.310473253
24742_1#58	Christina �hr�n/Nahid Karami	PRJEB23294	SAMEA104370044	ERX3134752	ERR3061951	-0.597615839	-0.456621427	-0.272861045	0.133719728	-0.170809811	0.45700806	-0.654995899	1.301638554	-0.187900083	1.076728233	-0.03536685	3.073752683	-0.254694812	4.917264584	-0.305270394	5.32052005	-0.106176531	5.711246202	-0.179285215	6.997084268	-0.040768433	1.315158194	-0.3729361	3.126992712	-1.199474401	1.728594431	-0.475940885	1.631748613	-0.773241885	4.426921757	-1.832984524	6.316400189	-0.005106971	1.033893222	-0.259428926	1.938275596	-0.452967077	3.955154092	0.201344392	0.197098892	0.23681996	0.254592996	0.223205162	0.247409552
24742_1#59	Jan Michiels	PRJEB23294	SAMEA104370047	ERX3134753	ERR3061952	-0.415455899	-0.870584021	-0.214944592	-0.216576229	-0.54924847	-0.269350625	-0.983441189	-0.147255341	-0.017657705	1.080286497	0.103830765	2.992643795	-0.023984461	4.246701875	-0.108638056	1.139361727	-0.088265032	1.779849441	-0.196207227	2.40293679	-0.246588193	1.197951082	-0.19810135	2.375540831	-0.715016391	1.455601393	-0.043557117	0.803209889	-0.699275933	3.337570555	-0.788185401	3.13448808	-0.310210291	-1.890931797	-0.114682294	-1.933724497	-0.382364108	-1.115910017	0.15084975	0.313070289	0.198186487	0.447434793	0.192627408	0.446188576
24742_1#6	Christina �hr�n/Nahid Karami	PRJEB23294	SAMEA104369953	ERX3134700	ERR3061899	-0.445786778	-1.387027567	-0.191710157	0.211539979	-0.126518059	0.733484761	-0.603382631	1.895084992	-0.052253455	1.065474717	-0.111051353	2.822652673	-0.247479539	4.51815479	0.127851333	5.337616906	0.10045394	5.749180202	0.14320021	5.902096538	0.095501745	0.291549613	-0.223523025	1.177485326	-0.527077585	0.439430527	-0.641736283	1.969433099	-0.510842826	4.625743114	-1.780327149	6.501035974	-0.189793719	0.526077446	-0.302784296	1.584809843	-0.377963856	3.795186357	0.098980576	0.083709064	0.216384519	0.162088333	0.247746663	0.201592149
24742_1#60	Jan Michiels	PRJEB23294	SAMEA104370048	ERX3134754	ERR3061953	-0.62998526	-1.183316307	0.136070355	0.45725439	-0.386826955	0.425774292	-0.501796274	1.107738087	0.107278789	0.774787415	0.057781295	3.608172705	-0.070656241	4.608175317	-0.039264752	0.475227007	-0.12584938	0.776798626	-0.066036387	2.800859163	-0.436789971	1.518243417	-0.412553868	3.129646077	-1.327760313	1.930638254	-0.017281193	0.944169031	-0.612360262	2.938688532	-0.687412112	3.492918509	-0.269444164	-0.599787835	-0.165398536	-0.525931682	0.045637243	1.299601677	0.367706211	0.230695788	0.383125494	0.343622761	0.431299142	0.296656511
24742_1#61	Jan Michiels	PRJEB23294	SAMEA104370025	ERX3134755	ERR3061954	0.092671952	-1.226779536	-0.215313786	-0.260519818	-0.065225126	0.286583852	-0.506654103	1.196061919	-0.082828048	1.140309366	-0.573715624	2.729398393	-0.271283862	4.585684915	-0.278930323	0.861640482	-0.084570833	0.854536468	-0.316568343	0.316555062	-0.17435883	1.676194984	-0.177018329	3.066192319	-0.727277683	3.883738218	-0.46734807	1.860390197	-1.036922952	3.541760227	-1.496557154	5.803737638	-0.259089043	-0.089078399	-0.172674806	0.59777377	-0.330960654	2.284256848	0.155857554	0.11243609	0.203881445	0.268824242	0.177254856	0.179326411
24742_1#63	Jan Michiels	PRJEB23294	SAMEA104370027	ERX3134757	ERR3061956	-0.586497033	-1.586774528	-0.021288497	-0.007478772	-0.215987156	0.309128749	-0.527298059	1.003195714	-0.067723428	1.053756318	0.011643624	2.889118323	-0.126552108	4.134704452	-0.528242583	1.044791876	-0.370426871	1.368396018	-0.115750434	2.173505845	-0.19651788	1.399415402	-0.324586882	2.258005181	-0.844690653	1.501347508	0.207247051	0.996083001	-0.231734595	1.334753119	-0.336624672	2.296648316	0.00498876	0.407085207	0.142715942	1.049121038	-0.293721572	2.324769951	0.067613921	0.127658849	0.17077569	0.248174414	0.127265967	0.141770682
24742_1#64	Jan Michiels	PRJEB23294	SAMEA104370028	ERX3134758	ERR3061957	-1.057719269	-2.087462694	0.085084219	0.151288846	0.145634045	0.475848981	-0.161761233	0.763576726	-0.092979873	0.928810386	0.053497361	2.577014698	-0.190176312	3.607227894	-0.35554972	1.152296137	-0.199531534	1.83335877	-0.442865712	1.603387635	-0.44703714	0.867948032	-0.540781283	0.52763126	-0.560222706	-0.520022323	-0.017375212	1.556628684	-0.320796088	2.452144828	-0.614960914	3.348862656	0.092790447	-0.654905553	0.007273409	-0.048738585	-0.145948383	1.267313527	0.128214742	0.111665295	0.140196956	0.317286416	0.166306849	0.271629872
24742_1#65	Jan Michiels	PRJEB23294	SAMEA104370029	ERX3134759	ERR3061958	-1.18276737	-1.295461628	-0.314186346	0.042690247	-0.030234638	0.330043915	-0.466446758	0.633007812	-0.193540914	1.329002346	0.112044256	3.85383097	-0.35867359	4.625558602	-0.431981578	0.773550464	-0.230238295	1.118358105	-0.390883756	1.036070426	-0.234361098	1.565625064	-0.532196296	2.063180044	-0.993753787	1.952249284	0.143603915	2.826705524	-0.033483617	2.193059722	-0.486813952	4.493611477	0.020593927	-0.19035408	0.065002247	0.11124999	-0.340006567	1.837642378	0.136202215	0.092659056	0.235749489	0.174067069	0.15601155	0.117481191
24742_1#66	Jan Michiels	PRJEB23294	SAMEA104370031	ERX3134760	ERR3061959	2.81E-04	-1.556068828	-0.061480024	-0.148974547	-0.145609087	0.341561667	-0.665226325	1.052562989	-0.131922212	1.128329505	-0.443742799	3.102005293	-0.393932911	5.085959966	-0.354287974	2.195100086	-0.385572374	2.265733917	-0.166872854	2.371279361	-0.038391605	1.945480763	-0.298347281	2.408200546	-0.705432417	2.886502817	-0.100764348	1.681236116	-0.752932837	4.603074907	-0.947024231	5.382603134	-0.318511517	0.247261521	-0.550647692	1.006938882	-0.40346527	2.0643057	0.062018682	0.177923383	0.232700947	0.324607631	0.250795768	0.573712554
24742_1#67	Jan Michiels	PRJEB23294	SAMEA104370032	ERX3134761	ERR3061960	0.019903618	-0.402985961	0.063935485	0.046108578	-0.152582432	0.448351069	-0.406274436	2.633591056	-0.249039758	1.177318895	-0.568882635	3.564660155	-0.315035666	4.787885499	-0.398924569	0.331521051	-0.265621769	0.519710254	-0.198065471	1.074650383	-0.511089649	2.073312606	-0.629951288	3.637252743	-1.233263708	4.290195901	-0.255884645	2.325596081	-0.942617556	4.222675503	-1.587138107	7.370752864	-0.236655847	0.387391945	-0.17779933	1.396247555	-0.367698143	3.035625414	0.108298521	0.098735151	0.236590894	0.105841818	0.226054158	0.333929673
24742_1#68	Jan Michiels	PRJEB23294	SAMEA104370033	ERX3134762	ERR3061961	-1.061316527	-1.209052548	-0.124937776	0.146146526	-0.101037339	0.607173309	-0.355868226	1.410439213	-0.099174557	1.123685404	0.116422323	3.646243764	-0.174054126	4.10403529	-0.423145896	0.287961298	-0.212755928	0.667844768	-0.276921453	0.478731827	-0.317966811	1.334546415	-0.602073349	1.884198832	-1.155700581	0.640865164	-0.210532122	1.363749957	-0.720226953	2.795447497	-1.182022769	3.469091527	0.095365221	0.065473614	-0.054468933	0.177596874	-0.349893695	0.96396724	0.154229364	0.122344132	0.1699416	0.229653132	0.240799593	0.265109841
24742_1#69	Jan Michiels	PRJEB23294	SAMEA104370034	ERX3134763	ERR3061962	-1.133146147	-1.313357382	-0.082479801	-0.020092136	0.022664012	0.399143294	-0.366901365	0.643716147	-0.078625982	1.345097957	0.152151768	3.46896238	-0.212516619	4.413596567	-0.345552198	0.563644364	-0.226327279	0.822578324	-0.384071326	0.479827604	-0.160072437	1.221815707	-0.348317974	1.624834079	-0.820035095	1.707380466	0.150735955	2.687424871	-0.304659709	3.974012367	-0.440179379	3.796233782	0.105747466	-0.343454966	0.041870945	-0.456591484	-0.268542082	0.249991591	0.164835158	0.086468977	0.176431152	0.209968635	0.222360263	0.28595957
24742_1#7	Christina �hr�n/Nahid Karami	PRJEB23294	SAMEA104369955	ERX3134701	ERR3061900	-0.019055175	-1.383418225	-0.273936771	0.129189314	-0.153360115	0.624885772	-0.548988771	1.57507046	0.060908343	1.108087676	-0.021886043	3.031286992	0.033103654	5.395897704	0.013947579	5.144266919	0.030444538	6.340153414	0.29965507	8.11909359	-0.245801283	1.590305768	-0.445361436	4.140466709	-0.920416263	5.001184104	-0.232495262	1.651366312	-0.778808355	3.941452471	-1.533004077	6.062496542	-0.148715939	0.313310701	-0.272278746	1.269681356	-0.183213328	3.420331163	0.136554227	0.1656165	0.165478155	0.247313559	0.230242567	0.27587138
24742_1#70	Jan Michiels	PRJEB23294	SAMEA104370055	ERX3134764	ERR3061963	-1.056215814	-1.742364577	-0.077459878	0.130229924	-0.019786013	0.369488373	-0.236761266	1.325404363	-0.147900834	1.128444742	-0.039083863	3.269791234	-0.162060297	4.037041391	-0.320916006	1.215472547	-0.157626512	1.717406872	-0.228760967	1.598834625	-0.406792555	0.951382759	-0.533144669	1.679666896	-1.143623502	1.127437127	-0.148948399	1.183603031	-0.557672103	2.79057153	-0.982198508	3.906727931	0.174918569	-0.307814886	-0.055997154	0.226806865	-0.257538632	1.505138615	0.09309481	0.091585591	0.188585003	0.253409657	0.157643621	0.315570478
24742_1#71	Jan Michiels	PRJEB23294	SAMEA104370056	ERX3134765	ERR3061964	-0.073993477	-1.994179812	-0.136927038	0.062889622	-0.046484632	0.551851258	-0.286146432	1.50299038	-0.164515891	1.219750673	-0.44804239	3.291064072	-0.299243051	4.714173518	-0.437207839	0.750341035	-0.419127394	0.853609515	-0.283598007	1.620314547	-0.13404195	1.634278821	-0.050410882	2.572496799	-0.810996604	2.826023617	-0.372766714	1.671514311	-0.97312409	2.691554827	-0.889747812	4.453232247	-0.246310434	0.708564236	-0.355880334	1.122000999	-0.420864785	2.092162301	0.098127061	0.130262966	0.121019418	0.218976993	0.121892927	0.347652238
24742_1#73	Jan Michiels	PRJEB23294	SAMEA104370058	ERX3134767	ERR3061966	0.22894079	-0.591724973	-0.106395348	-0.10591999	-0.241372413	0.570689811	-0.715712294	1.339279012	-0.114703787	1.285251398	-0.363608167	2.930923688	-0.193311033	4.626115969	-0.314283243	0.112534717	-0.380071347	0.026833869	-0.411568798	0.179786146	-0.055955841	1.891816456	-0.127070023	3.164907565	-0.70661031	4.16953174	-0.41368177	1.605350552	-0.748121678	3.934023573	-1.405792126	4.558765835	-0.190616938	-0.427520057	0.016933674	0.790043699	-0.180938861	2.051472872	0.124919687	0.205423666	0.173309774	0.283426465	0.145381309	0.330905924
24742_1#74	Jan Michiels	PRJEB23294	SAMEA104370059	ERX3134768	ERR3061967	-1.076575646	-1.984704095	-0.123563845	0.265737265	0.005768459	0.554727842	0.132723117	1.144710941	0.114600006	1.198997529	0.044270883	3.36791209	-0.179481782	4.217736716	-0.149733179	1.064978424	-0.035118107	1.242765141	-0.238713579	0.779133691	-0.540724629	2.304252533	-0.858356925	1.816912703	-1.099243146	0.43280707	-0.042229731	1.051483662	-0.666868819	2.275644356	-0.934867365	3.588308138	-0.019612535	-0.232293343	-0.12584886	1.438363831	-0.277489587	2.504632285	0.206569541	0.095882744	0.2446928	0.232158895	0.262616766	0.204593043
24742_1#75	Jan Michiels	PRJEB23294	SAMEA104370061	ERX3134769	ERR3061968	-0.694153477	-2.13215872	0.097688147	-0.124122546	0.055393905	0.400574927	-0.218438933	1.149585068	-0.158378444	0.88029523	-0.243187565	3.350139503	-0.367133364	4.861662008	-0.293430939	-1.367943352	-0.133332273	-0.743861229	0.200583236	-0.006392522	-0.227739683	1.583950674	-0.390799961	2.43136418	-0.92184481	2.480580084	-0.19474919	1.77595538	-0.400844332	3.91241457	-1.575409198	5.475724679	-0.229085969	-0.299804546	0.062462837	1.09772761	-0.204624974	2.682605975	0.21330259	0.354790499	0.289720215	0.368688656	0.227327518	0.524679242
24742_1#78	Jan Michiels	PRJEB23294	SAMEA104370064	ERX3134772	ERR3061971	-0.021062221	-0.501331424	-0.175191262	0.115200822	-0.207655314	0.551421315	-0.583719248	1.379725848	-0.261744341	1.129261374	-0.516462554	3.034743862	-0.368413252	3.788054066	-0.297391485	0.338575369	-0.288938102	0.297775234	-0.187536671	0.366554366	-0.269371103	1.638226976	-0.498673945	3.003250991	-1.166645528	4.115131511	-0.300133196	2.207590614	-0.83423014	5.023234471	-1.50909857	7.050038451	-0.248388791	1.063479563	-0.318321066	2.932798158	-0.631020967	4.402295147	0.090531593	0.070050457	0.180669996	0.17299287	0.143447641	0.109279461
24742_1#79	Jan Michiels	PRJEB23294	SAMEA104370065	ERX3134773	ERR3061972	-0.591527741	-1.823843355	-0.256183226	-0.138277086	-0.072619507	0.602307108	-0.540610443	1.320895688	-0.012688449	1.388811341	-0.034840552	3.229954182	-0.231273856	3.673220676	-0.148217662	0.498508501	-0.288752612	0.839255073	-0.364982125	0.89137396	-0.264799539	1.043708089	-0.388493157	1.167271574	-0.737417194	-0.142777142	-0.141636786	1.135870801	-0.344728722	3.011418108	-0.798762157	3.261961452	-0.135453581	-0.321156099	0.080256232	0.914055199	-0.421626215	1.313409442	0.089479201	0.148649842	0.175425216	0.31107687	0.168964131	0.288892
24742_1#8	Carl-Fredrik Flach	PRJEB23294	SAMEA104369959	ERX3134702	ERR3061901	-1.079477522	-1.351063533	-0.050958224	0.086485075	-0.077591654	0.666145379	-0.295108009	1.240706447	-0.001541635	0.690078246	0.071229561	1.815573481	-0.074248501	2.408718623	-0.31168019	-0.138293281	-0.314046391	0.164858363	-0.38281935	0.379552978	-0.211713083	0.971516736	-0.48273469	0.680829595	-0.801390873	-0.427826792	-0.672885102	0.637838581	-0.74982356	2.929016188	-1.134184057	2.246937036	-0.010400726	-0.213426352	-0.033517231	-0.105862842	-0.227052032	1.023225579	0.031788256	0.087438228	0.114600669	0.250233873	0.077119378	0.189791854
24742_1#82	Jan Michiels	PRJEB23294	SAMEA104370070	ERX3134776	ERR3061975	-0.866097851	-1.745031929	-0.365435222	-0.032382726	-0.174376317	0.362315448	-0.412546127	0.992021559	-0.110500648	0.859668398	-0.002405699	2.981309112	-0.097743207	3.038045181	-0.246554698	0.631012921	-0.136280797	1.06412373	-0.319979646	1.193666581	-0.319766668	1.54151767	-0.257068731	2.060105595	-0.67645844	0.828370823	-0.144102799	0.601069686	-0.099589077	1.70045104	-0.471938213	1.964966049	0.131776107	-0.318991081	-0.06601174	0.398833704	-0.346252083	1.059394199	0.065320224	0.082053511	0.137305913	0.194414972	0.182354877	0.146487625
24742_1#83	Jan Michiels	PRJEB23294	SAMEA104370071	ERX3134777	ERR3061976	0.135634209	-1.510272545	-0.08393327	-0.334149566	-0.129180643	-0.255281528	-0.427712862	0.52349345	-0.274217237	1.132612959	-0.508042887	2.939321964	-0.200545388	4.021132096	-0.242487405	1.940817005	-0.424940735	2.042946765	-0.357692596	2.535425433	-0.320102173	1.818013584	-0.472329652	3.338075343	-1.131567884	4.155104754	-0.325417457	1.349192533	-0.632564487	3.478560388	-1.054121085	4.46034163	-0.22903625	0.160781951	-0.258243077	1.368266872	-0.304419546	3.045035637	0.089931312	0.067097565	0.129739994	0.147611767	0.166868376	0.142874125
24742_1#88	Jan Michiels	PRJEB23294	SAMEA104370078	ERX3134782	ERR3061981	-0.679745313	-1.886072909	0.292426207	0.54435744	-0.175286974	0.890903936	-0.621848111	1.606281057	0.077703456	1.85522827	0.09392365	3.077076265	0.032353486	4.263972524	-0.374668338	0.665220699	-0.418401287	0.853098083	-0.454397704	0.677263208	-0.178165515	1.963954928	-0.297193395	3.989509722	-0.96869603	5.448669266	-0.367675951	1.855129047	-0.759925666	5.28522102	-1.266859512	7.41812673	-0.001110288	-0.994005496	0.304384211	0.951995466	-0.291271211	1.311585747	0.196963722	0.176660584	0.25001641	0.281527732	0.214257027	0.221245118
24742_1#89	Jan Michiels	PRJEB23294	SAMEA104370079	ERX3134783	ERR3061982	0.110322487	-0.901655464	-0.360485376	-0.139641978	-0.1931882	-0.308158236	-0.070712263	-0.694554278	-0.217454664	0.84250063	-0.120253226	2.764824347	-0.282594779	3.311275806	-0.388652726	-0.28933224	-0.398597453	-1.135518701	-0.207201627	1.129016073	-0.494885146	1.251881727	-0.374914447	1.423810462	-0.642139068	1.573580231	-0.30825249	1.383869422	-0.854713108	1.211230661	-0.711184069	3.764878555	0.343455383	-1.512395196	0.21810822	-1.077886268	0.399989351	0.587984881	0.397466173	0.856709542	0.412002026	0.961653009	0.443530027	0.896895264
24742_1#9	Carl-Fredrik Flach	PRJEB23294	SAMEA104369961	ERX3134703	ERR3061902	-0.319281972	-0.892964434	0.029433093	0.116040048	0.078724182	0.290719777	-0.285404812	0.936216869	-0.013973791	0.841731104	0.082734724	1.978701572	-0.130261807	3.39285317	-0.165822316	0.910266696	-0.231028382	0.887969004	-0.229090967	1.275832739	-0.147495825	0.85232033	-0.347691432	1.68161609	-0.562045405	1.989265892	-0.221522539	1.687948479	-0.496559625	4.236456342	-0.823450963	4.097649219	0.119072463	0.430358141	-0.196776201	0.878027802	-0.224737736	2.26494146	0.064998696	0.063538997	0.119600872	0.139498768	0.113520423	0.101338591
24742_1#90	Jan Michiels	PRJEB23294	SAMEA104370080	ERX3134784	ERR3061983	-0.226896335	0.156913401	-0.013268728	0.069224619	-0.079748172	0.358808066	-0.413907974	1.141272587	-0.050510869	0.938657118	-0.136807324	2.853023681	-0.267476896	3.507740059	-0.104346627	0.755110485	-0.105975123	0.785667736	-0.339102972	1.626283291	-0.086272202	0.633942736	-0.44898596	0.986580212	-0.766777957	0.921262733	-0.185458263	1.552064608	-0.492360789	3.177342746	-0.481749574	4.580190265	0.217346833	-0.114897573	0.074426393	0.113330777	-0.179075113	1.045657531	0.144040503	0.332322956	0.193175342	0.356737946	0.150589031	0.347916559
24742_1#92	Jan Michiels	PRJEB23294	SAMEA104370083	ERX3134786	ERR3061985	0.134966593	-0.923195814	-0.108913877	0.092960603	-0.273376306	0.386023054	-0.790233159	1.041234679	-0.004444301	1.243843503	-0.275770465	3.306849572	-0.289508009	5.246496321	-0.457074632	0.993928088	-0.3298077	1.261861709	-0.360638597	1.504245613	-0.177991436	1.30751928	-0.285843104	2.78055987	-0.559427977	2.236557102	0.22855652	2.050524693	-0.879632897	4.065221615	-0.824605258	4.22954315	-0.222105469	-0.01814531	-0.092238133	0.046538667	-0.147145009	2.026783547	0.090712319	0.118856813	0.131846228	0.251097892	0.106783237	0.225470143
24742_1#96	Jan Michiels	PRJEB23294	SAMEA104370088	ERX3134790	ERR3061989	-1.158253239	0.061130046	-0.127628808	0.327114862	0.083236483	0.791613817	-0.131393772	1.221072869	-0.048348283	-0.163605979	0.261364086	-4.358947889	-0.129873494	-2.408985234	-0.327084106	0.580512206	-0.254455216	0.265874208	-0.33136661	0.703630089	-0.050293489	0.525323064	-0.163152742	1.162790798	-0.523085042	-2.080812782	0.416250683	-0.229496392	0.391129276	0.369335226	0.398882034	-0.975179042	0.190109009	-1.815762206	0.263017875	-2.257372243	0.26823276	-2.21128002	0.126529585	0.058553445	0.140344006	0.241835205	0.196474523	0.291709339
24742_1#98	Jan Michiels	PRJEB23294	SAMEA104370090	ERX3134792	ERR3061991	-0.180208148	-1.133769935	-0.05001415	-0.40538041	0.226869981	-0.677691282	0.141664125	-1.798858035	-0.083958889	0.758301722	-0.174754012	2.225263472	-0.328379082	3.364564638	-0.260301015	-0.326268827	-0.302624736	-0.291045902	-0.027969311	0.378942679	-0.333148737	2.231290074	-0.498810397	3.832379169	-1.168403318	5.452129931	0.128819762	2.636857587	-0.839746182	5.49827684	-1.119658579	7.942177455	-0.018881016	-0.413952757	-0.070178344	0.665536516	-0.376221101	1.43703214	0.093776178	0.088807086	0.224254224	0.140223304	0.114965935	0.427491028
24742_1#99	Jan Michiels	PRJEB23294	SAMEA104370091	ERX3134793	ERR3061992	-1.006455878	-2.346448689	-0.197934227	0.116133991	-0.371788939	0.325563229	-0.542209875	1.3295823	-0.200122848	1.214987815	0.094369508	3.080843308	-0.268446651	3.731469654	-0.434259179	0.324167821	-0.14185179	0.768699371	-0.041480571	0.666663834	-0.242419002	1.0612947	-0.296495445	2.047887197	-0.763415599	0.380465457	0.057742098	1.332529252	-0.566362783	2.503616598	-0.938431633	3.424751595	0.053773442	0.320018301	-0.22354322	0.281245547	-0.23744869	1.553649756	0.178967633	0.140560245	0.221162769	0.22118144	0.248662975	0.249225905
25964_1#10	Carl-Fredrik Flach	PRJEB23294	SAMEA4607436	ERX3396587	ERR3372435	-0.333850111	-0.311533491	0.0346942	3.92E-04	-0.018059659	0.066865548	-0.26288125	0.252567592	0.125586282	0.152304623	0.201938581	1.318720316	0.00277539	1.049971156	0.015865274	0.351999219	0.150339985	0.396819037	-0.049141555	0.663116131	0.001683244	0.223383107	0.049131371	0.428540481	-0.390129375	-0.722973267	-0.612493009	1.861665431	-1.103657997	6.073864059	-1.631306633	7.247763046	-0.042099188	-0.396012267	-0.15493062	-0.56024182	-0.350404738	-0.010979298	0.134737946	0.164215566	0.15828362	0.228639057	0.149118128	0.234793762
25964_1#101	Jan Michiels	PRJEB23294	SAMEA4607527	ERX3396678	ERR3372526	-0.087397261	-0.744558461	-0.160566472	-0.097735552	-0.122797528	0.095864319	-0.528498927	0.668598715	-0.151404675	0.772842869	-0.188267517	2.708713794	-0.16593833	3.604315466	-0.319706905	1.617304134	-0.248753294	1.272398395	-0.319816216	1.476828692	-0.368664017	1.081561042	-0.507713614	2.391275163	-0.859300352	3.372078143	0.049011095	1.733293672	-0.627195513	3.712824267	-0.932547331	4.968055385	-0.148217723	-0.50961823	-0.251318058	-0.020286124	-0.383697632	1.483454537	0.239609609	0.190850652	0.293642798	0.29946487	0.279255595	0.30693495
25964_1#102	Jan Michiels	PRJEB23294	SAMEA4607528	ERX3396679	ERR3372527	0.145766972	-1.109169103	-0.092720707	-0.409719445	-0.102637178	-0.173385826	-0.443283518	0.780870949	-0.104651167	1.237756976	-0.384060524	2.474460774	-0.118350409	3.745825742	8.54E-04	1.712556533	-0.151800115	1.427685407	-0.475661263	0.290502665	-0.438730766	1.360433286	-0.549630892	2.672857609	-0.992048866	3.266928631	-0.157512091	1.26779128	-0.525988068	3.724628299	-0.948549361	4.827892697	-0.025563422	-0.23850073	0.097859836	0.241194296	-0.351654775	1.637458517	0.126163742	0.084546667	0.133631435	0.175718162	0.171265527	0.168577786
25964_1#103	Jan Michiels	PRJEB23294	SAMEA4607529	ERX3396680	ERR3372528	-0.713511977	-1.045778335	-0.009044881	0.465029778	-0.162037025	0.529595339	-0.229096485	0.363047474	-0.164286695	1.322200585	0.059332589	2.852050142	-0.330325667	2.763193947	-0.448246924	-0.809879812	-0.315965972	-0.519513657	-0.441725774	-0.102427255	0.068703648	0.231739343	0.812065914	1.111644029	0.621887993	1.988120714	0.229535307	1.177541146	-0.221161673	2.990558876	-0.488459245	4.215579628	0.223397192	-0.147791128	-0.052796899	-0.036253944	-0.305880462	0.512929464	0.100659891	0.185828361	0.203687064	0.295435508	0.150385329	0.37589658
25964_1#107	Ed Moore	PRJEB23294	SAMEA4607533	ERX3396684	ERR3372532	-0.75853446	-0.814462494	0.02932799	0.233128224	0.078930243	0.506555625	-0.213381947	-0.365466922	-0.055141628	0.880787785	-0.078931342	2.203759511	-0.14532761	2.64781865	-0.273027227	-0.165502543	-0.172226696	-0.240003261	-0.154903971	0.160824714	-0.546678546	1.732911709	-0.544525036	2.412637393	-0.660362125	0.658726393	-0.067155267	0.929547174	-0.064034563	2.183042981	-0.670387253	2.05310845	0.063484554	-2.587222743	-0.083955106	-3.180776126	-0.287690699	-2.365128518	0.084484937	0.097865697	0.146688298	0.167086006	0.125527479	0.376521672
25964_1#111	Ed Moore	PRJEB23294	SAMEA4607537	ERX3396688	ERR3372536	-0.103838002	-2.206145568	-0.228391541	-0.065040014	-0.108529698	0.443629172	-0.3820888	1.229006942	-0.306541772	1.241804265	-0.667433515	3.98178537	-0.448833982	4.946190054	-0.155476318	0.833125998	-0.108892856	0.489356369	0.013689066	0.675659306	-0.19009248	1.816949286	-0.618597736	2.847599722	-0.994101572	2.750677899	0.611017942	1.006756718	0.359607963	2.09443637	-0.069715874	2.252348663	-0.162130974	0.261854369	-0.337210741	0.616691983	-0.337642359	3.098887927	0.119882829	0.18151393	0.173326963	0.239616016	0.14106203	0.341618083
25964_1#113	Ed Moore	PRJEB23294	SAMEA4607539	ERX3396690	ERR3372538	-0.372019202	-2.358125661	0.259061889	-0.201476287	0.626797705	0.117198197	-0.01123213	0.949813666	-0.113222305	0.965184858	-0.303425038	3.369283282	-0.353423735	5.032258569	-0.171610327	0.502337399	-0.134439564	0.092501557	-0.023353915	0.282964416	-0.24952289	1.017491884	-0.582943439	2.235965926	-0.278219168	1.108652909	0.066627964	0.609237392	0.166994457	0.251541566	-0.226277232	2.305452203	-0.148000873	-0.361578933	-0.440465091	-0.11965357	-0.418016129	2.054724571	0.419315163	0.265147521	0.452325627	0.316702778	0.448163311	0.276441092
25964_1#114	Ed Moore	PRJEB23294	SAMEA4607540	ERX3396691	ERR3372539	-0.485390036	-1.280994282	0.010400912	0.051146902	0.107915731	0.099539981	-0.07079418	0.081054331	-0.031268241	0.690188224	-0.101118257	1.617807065	-0.101486848	1.369417444	-0.095511288	-0.678350992	-0.029251042	-0.596006993	-0.172027361	-1.001108861	-0.041305557	1.187872007	-0.087900152	2.601516981	-0.128744846	0.552970499	-0.433200632	1.069286343	-0.743403314	2.946893674	-0.824276162	3.096669027	-0.055073625	-1.638079306	-0.189669107	-1.493825748	-0.441716742	-1.665868975	0.172659692	0.164373605	0.195986588	0.200809702	0.211334231	0.345136071
25964_1#116	Jan Michiels	PRJEB23294	SAMEA4607542	ERX3396693	ERR3372541	-1.007621115	-1.185405191	-0.233013127	0.02655926	-0.135981625	-0.054319573	-0.335418704	0.369848265	-0.12342426	0.949347067	0.040557207	2.807607771	-0.21578545	2.619687615	-0.424058341	0.847909296	-0.276599821	1.339402855	-0.400174185	1.26190464	-0.273143902	1.013914937	-0.593973159	1.454232975	-1.063675036	0.585148829	-0.288810623	0.791483681	-0.593982766	2.12202975	-0.913655384	2.608912887	0.23546621	-0.467017021	-0.145752098	-0.813871644	-0.238130803	0.60838094	0.082005344	0.087773285	0.114314374	0.167080222	0.155708852	0.212450481
25964_1#117	Ed Moore	PRJEB23294	SAMEA4607543	ERX3396694	ERR3372542	-0.225487682	-1.437379605	-0.075141934	-0.624018664	0.192256918	-0.778837881	-0.122586024	-1.417301846	-0.178077057	0.19244782	0.071934824	1.875998594	-0.279945317	0.817269856	-0.457173062	0.255354407	-0.460282701	-0.550360773	-0.320214178	0.011639918	-0.271037275	0.99958645	-0.092222974	3.123708684	-0.534905821	4.172350863	0.340656575	0.033516014	0.301518279	0.557151203	0.346513127	2.089839814	0.273429529	-0.056780836	0.185257659	0.127487836	0.108467113	1.290068156	0.171491403	0.314246838	0.256391634	0.343068232	0.206103511	0.514431066
25964_1#118	Jan Michiels	PRJEB23294	SAMEA4607544	ERX3396695	ERR3372543	0.237576624	-0.964559067	-0.173981309	-0.073579605	-0.162111884	0.174672005	-0.465211315	1.390615586	-0.080712105	0.877740504	-0.306110877	2.262326164	-0.180914958	3.704660298	-0.282286618	1.112898259	-0.270649136	1.391007443	-0.342053105	0.883019292	-0.327186887	1.712598199	-0.517310844	2.809358178	-1.029353391	3.375128769	-0.024539836	1.511079673	-0.708112625	2.797796271	-0.433494549	4.467632116	-0.121130779	-0.394562714	0.07038794	0.164580496	-0.114769284	1.037726127	0.117838081	0.094798193	0.152724416	0.143562147	0.129968171	0.210598849
25964_1#12	Carl-Fredrik Flach	PRJEB23294	SAMEA4607438	ERX3396589	ERR3372437	-0.707137672	-0.530319173	0.088547586	0.098305969	-0.036842198	0.189521479	-0.188378482	0.555109873	0.024416011	0.849974427	-0.147324561	2.181817592	-0.059680635	4.094896961	-0.109381935	2.261132999	-0.130282429	2.701884211	-0.139259625	3.618752915	-0.167925978	0.207520175	-0.411293103	0.824201095	-0.846430253	-0.793093163	-0.32181303	0.732978265	-0.656154099	2.770076011	-1.167342331	2.194501248	0.021387422	0.263130561	-0.118798209	0.913471157	-0.296346251	1.630238065	0.043602854	0.122777849	0.07908335	0.265065648	0.080738859	0.175295686
25964_1#120	Jan Michiels	PRJEB23294	SAMEA4607546	ERX3396697	ERR3372545	0.400022122	-0.740967131	-0.16021547	0.068530495	-0.401000163	0.415144192	-1.016777127	1.054602481	-0.150463714	0.822875043	-0.365511152	2.894545105	-0.247106219	4.241499516	-0.237244728	0.867307625	-0.230818847	0.624842374	-0.147920801	0.268836056	0.131126539	1.166378893	-0.166367288	2.263518871	-0.650275489	2.421152587	-0.277858902	0.918310388	-0.854075231	3.068516622	-0.941965957	3.375902965	-0.252410424	-0.240676584	-0.017725049	1.217245131	-0.318327404	1.80313249	0.113006313	0.085774403	0.148969474	0.212356187	0.138295496	0.207679772
25964_1#122	Ed Moore	PRJEB23294	SAMEA4607548	ERX3396699	ERR3372547	-0.037361566	-1.313490674	-0.289008346	-0.271664363	-0.239321852	0.688510308	-0.945641471	0.920763749	-0.354982582	0.991123288	-0.399065205	3.75958841	-0.443844435	5.316331529	-0.258567361	-0.609496851	-0.38046036	-1.430522308	-0.191487393	-0.376652978	-0.378540769	1.734744924	-0.801309682	1.086986622	-0.470042454	2.160648533	-0.219368069	1.157437422	-0.679035669	2.448205718	-0.866077325	3.419994784	-0.281477372	-0.291825194	-0.339051471	-0.009233803	-0.87291261	-1.101492231	0.223062724	0.34832679	0.357104013	0.391765388	0.301972579	0.426082013
25964_1#124	Ed Moore	PRJEB23294	SAMEA4607550	ERX3396701	ERR3372549	-0.30019847	-1.780075511	-0.062387569	-0.308470086	0.278766851	-0.639493643	-0.038114568	-0.298991439	-0.148361676	1.591641212	0.245114885	3.916003254	-0.107174965	4.988266718	-0.305060827	2.076051096	-0.121738602	1.945275952	-0.331324629	0.756531171	-0.431044059	1.517218352	-0.829461485	2.471528163	-1.179578975	3.226862006	-0.056985871	0.733233698	-0.122186294	3.466601377	-0.558122419	6.136417819	0.423643818	-0.010923638	0.107411976	1.162000558	-0.075999628	2.831413836	0.11055485	0.24014721	0.170123716	0.377561892	0.175084495	0.405575076
25964_1#125	Ed Moore	PRJEB23294	SAMEA4607551	ERX3396702	ERR3372550	-0.080366277	-1.871666472	0.094059566	-0.339676013	0.476004186	-0.225649359	0.087722515	-0.767056523	0.009151586	1.273469459	0.551718532	3.506689174	-0.057218379	4.161569692	-0.18508514	1.900753624	-0.320001292	1.487922768	-0.254671335	0.703845327	-0.394292901	1.277220305	-0.731155033	1.758266933	-0.823774876	2.142639572	-0.072000453	1.169216882	-0.166334361	3.074776777	-0.826426599	4.417892423	0.175400002	-0.632801849	0.119019602	0.680281396	-0.034149078	2.330102496	0.29384403	0.201638576	0.335539	0.361070614	0.337980447	0.436244065
25964_1#127	Jan Michiels	PRJEB23294	SAMEA4607553	ERX3396704	ERR3372552	-0.926769615	-1.008753276	-0.192454043	-0.090847707	-0.074229966	1.157840805	-0.691057728	1.453994077	-0.035490628	1.523145251	0.01201648	3.254817029	-0.271589546	3.857290151	-0.334816582	0.823243178	-0.35275602	1.083828506	-0.552555418	1.468584435	-0.097447785	1.011080547	-0.030034907	-0.17711905	-0.186771322	-1.578148281	-0.203628422	1.258359565	-0.782775282	2.734194429	-1.430053675	2.3315682	0.215529796	-1.070667531	0.138403726	-0.843556125	-0.04338943	-0.384591253	0.242271044	0.186157696	0.243695749	0.411429809	0.24893089	0.482955562
25964_1#128	Ed Moore	PRJEB23294	SAMEA4607554	ERX3396705	ERR3372553	-0.380991184	-0.170605465	-0.063355726	-0.082274705	0.021986672	-0.506506378	-0.493156193	-1.024342104	-0.014448184	0.837890643	0.201295553	1.491063272	-0.089512649	0.415453066	-0.22423836	-0.010612202	-0.110200496	0.279794809	0.160256288	2.32565234	-0.028876988	0.013816308	-0.139344866	-0.57963341	0.143706425	-2.175165967	-0.385620327	0.692529152	-0.194492882	1.09885298	-0.623311764	2.101157334	0.260681185	-1.520321944	0.06210724	-1.086680567	-0.060063833	-0.204289745	0.160707514	0.184536734	0.210893313	0.312199134	0.20114449	0.249211437
25964_1#13	Carl-Fredrik Flach	PRJEB23294	SAMEA4607439	ERX3396590	ERR3372438	-0.058910644	-0.364627538	0.147875362	0.115257061	0.036657394	0.258719702	-0.137386196	0.813190504	0.002469887	0.165474879	-0.033479382	0.786437225	-0.156415374	1.914269951	-0.123628324	-0.247698185	-0.035882125	0.157923498	-0.032845161	0.413683918	0.082214869	0.663416294	-0.13653437	1.380955575	-0.365621789	0.956984172	0.017721017	2.276057829	-0.104905791	5.2742866	-0.564987665	6.18986413	-0.017382352	0.40395587	-0.243672012	1.212819302	-0.199181907	2.857350046	0.093230429	0.249465142	0.102410963	0.314436742	0.12365161	0.278231772
25964_1#134	Ed Moore	PRJEB23294	SAMEA4607560	ERX3396711	ERR3372559	-0.768377035	-0.497258227	-0.122141021	0.148995311	-0.158017795	0.590078978	-0.644771418	1.002079757	0.027499609	0.969225065	0.120323946	2.212407472	-0.108529877	2.034423957	-0.48061236	-0.199978266	-0.33602239	0.081271649	-0.203560113	0.847994197	-0.025759686	1.373415614	-0.380190647	1.668665941	-0.545915046	-0.388396615	-0.141511654	1.989067978	-0.766578918	4.560012895	-1.442193237	7.559876547	0.253071273	-0.688695736	0.010990967	-1.450721723	0.012753006	-1.64980443	0.088358992	0.143731439	0.091737041	0.254228123	0.130982221	0.182666459
25964_1#135	Jan Michiels	PRJEB23294	SAMEA4607561	ERX3396712	ERR3372560	-0.471552798	0.107433992	-0.216502187	-0.117289016	-0.45623947	0.003370449	-1.151638823	0.441825845	0.108403785	1.021182647	0.204653491	3.177685094	0.070182321	3.805379656	-0.197853432	0.900762677	-0.075840132	0.812042695	-0.395845334	1.305486041	-0.196413327	1.827738854	-0.26509308	1.699330481	-0.732266294	-0.443081781	-0.285180291	1.540534656	-0.452692595	3.783143162	-0.309571748	1.699442861	0.336034032	0.259230699	-0.146829931	-0.587888576	-0.235780323	-0.244086673	0.48745939	0.360659404	0.518964943	0.425868485	0.497817054	0.695302053
25964_1#136	Ed Moore	PRJEB23294	SAMEA4607562	ERX3396713	ERR3372561	-0.083371312	-1.087792998	-0.248453509	0.248329063	-0.162309458	1.190942206	-0.596601908	2.600934996	-0.088351871	1.125352781	-0.37305696	3.008586005	-0.38819192	4.571116321	-0.352290611	1.408582675	-0.261181766	1.769538971	-0.357784839	0.859031245	-0.168283401	1.532163664	-0.252763279	2.467872304	-0.680762332	2.542222923	-0.400907476	1.729322452	-0.823418517	3.200268871	-1.65880442	6.241001273	-0.122836296	-0.529683413	0.03145394	-0.561106353	-0.115925999	1.074693953	0.085674959	0.067682809	0.136643918	0.228273823	0.153413034	0.17241837
25964_1#138	Ed Moore	PRJEB23294	SAMEA4607564	ERX3396715	ERR3372563	-1.146830509	-1.45785968	-0.07700921	-0.247071985	0.022505894	-1.379318382	0.223420027	-2.895878683	-0.118030022	0.807140586	-0.002689386	2.295364333	-0.132987713	1.994476558	-0.251983398	0.299066039	-0.055697234	0.361639734	-0.193505334	1.337322448	-0.476103665	1.423754601	-0.533552187	2.38624817	-0.696053707	-0.814917415	-0.218861183	0.251278443	-0.5172503	0.544063717	-0.96826918	2.224441979	-0.06956738	-1.174441143	-0.309176963	-1.034123735	-0.071464035	0.540858153	0.193267264	0.31142427	0.21709773	0.354236285	0.260205866	0.653444505
25964_1#14	Carl-Fredrik Flach	PRJEB23294	SAMEA4607440	ERX3396591	ERR3372439	-0.56336716	-1.039741562	-0.071769836	0.013029255	-0.101495008	0.448319436	-0.237181201	1.02856618	-0.069634238	0.756636649	-0.023898992	1.748081025	-0.225008495	2.60744313	-0.350553984	-1.626107639	-0.200704715	-1.314631626	-0.286016813	-0.760692399	-0.143846299	0.681055918	-0.464437086	0.816416581	-0.896688529	-0.051821694	-0.373310445	1.40342559	-0.898361333	4.790273208	-1.398764821	6.507544127	0.09533928	1.642999396	-0.052517539	3.361976443	-0.231132754	5.236518746	0.047117013	0.080473526	0.119379357	0.199196824	0.080289221	0.245116683
25964_1#140	Ed Moore	PRJEB23294	SAMEA4607566	ERX3396717	ERR3372565	0.176472649	-0.198731388	-0.16192724	0.013186468	-0.151753141	0.30219089	-0.302713969	1.208498813	-0.209704616	0.924986446	-0.611989727	2.23258674	-0.258525333	3.46045092	-0.201603365	0.577855806	-0.229100552	0.610946008	-0.092874554	0.259391101	-0.278847032	1.253022006	-0.377252382	2.543227785	-0.867202423	2.415584928	-0.32064771	1.038033255	-0.654309117	2.440222884	-1.062806153	3.61561898	-0.39517276	-0.038491673	-0.291945409	0.478695726	-0.399925536	1.315309398	0.108599121	0.156880909	0.134347817	0.165289118	0.194198395	0.237524828
25964_1#143	Ed Moore	PRJEB23294	SAMEA4607569	ERX3396720	ERR3372568	0.878685031	1.193944909	-0.13182448	-0.406878636	0.081808089	0.474409384	-0.287598931	0.445300404	-0.206074963	0.867815762	-0.225588367	2.999395622	-0.229352548	3.864407054	0.364135986	-0.424028145	0.332855934	-0.08365122	-0.400881909	1.348832475	0.405842704	-1.142795019	0.883543422	0.653200574	0.336589299	1.27261835	-0.878003008	1.524572089	-0.715027746	2.644809957	-2.103106045	3.931889461	-0.158292338	-0.470726443	0.171075807	0.348156031	0.301512247	1.527532687	0.149206076	0.108993894	0.213264879	0.253941392	0.161069276	0.282772817
25964_1#144	Ed Moore	PRJEB23294	SAMEA4607570	ERX3396721	ERR3372569	-0.360692324	-0.430233472	-0.100145476	-0.440866291	0.057236939	-0.996593159	-0.214394935	-0.502886164	-0.176207902	1.277330746	-0.019604717	3.418452024	-0.215309997	4.434977327	-0.462326125	-0.330864556	-0.417228365	-0.366074885	-0.240096897	0.361892266	-0.166216237	1.014036076	-0.233088969	1.436792933	-0.573268574	1.55761245	-0.034847692	1.333038112	-0.584842355	2.299657226	-0.473724057	3.768108156	0.255809354	-1.829483894	0.062131149	-1.122968523	0.053454832	0.018936193	0.144477827	0.154738926	0.213226996	0.316935227	0.235940765	0.184516692
25964_1#146	Ed Moore	PRJEB23294	SAMEA4607572	ERX3396723	ERR3372571	-0.409049063	-0.68355558	0.065280479	-0.14707416	0.205145099	-0.639369407	0.001928234	-1.335765822	-0.090734186	0.8380965	0.065798837	2.629619593	-0.256618019	2.49890345	-0.26071651	0.301439453	-0.136633643	0.317840617	-0.22393396	0.184230861	-0.234424999	0.532966907	-0.283677937	0.561802747	-0.306564176	-1.632844824	-0.147222293	1.073222416	-0.450640017	2.349573279	-1.314764371	6.177397464	-0.165406157	-0.868666177	-0.174575081	-0.339096893	-0.184003736	0.458178666	0.09117162	0.10964731	0.133431133	0.147372415	0.174029658	0.229851105
25964_1#147	Ed Moore	PRJEB23294	SAMEA4607573	ERX3396724	ERR3372572	-0.968734112	-0.772175682	-0.312499827	0.16417941	-0.068394239	0.561767439	-0.150862402	1.322098511	-0.002914956	1.128870905	0.268066249	2.640012509	0.112759938	2.916407201	-0.302840239	0.006010663	-0.285760645	-0.16500415	-0.170817998	-0.608002072	-0.373723095	-0.041355902	-0.716100622	-0.575003535	-1.184275461	-2.509290833	0.093782393	0.506709057	0.076476096	0.99791661	-0.100774011	1.907323252	0.180405362	0.410853732	-0.251622487	0.71820469	-0.420195597	2.286819536	0.128610806	0.103298205	0.151909937	0.126241393	0.192515826	0.17397492
25964_1#152	Jan Michiels	PRJEB23294	SAMEA4607578	ERX3396729	ERR3372577	0.260333422	-0.552032571	-0.039824851	0.09964871	-0.233569441	0.358677894	-0.766418054	1.204167821	-0.028347389	1.446989798	-0.417690362	3.321011244	-0.296012898	4.626023833	-0.276739532	1.085650724	-0.232047499	1.193829644	-0.189105103	1.941813562	-0.103613705	1.345360862	-0.224317829	2.820268379	-0.769199588	2.723957242	-0.359962629	0.921229619	-0.854197994	3.068130973	-1.073098153	4.30275833	-0.304941256	-0.812722154	0.031145154	0.670968567	-0.284605429	2.112017034	0.143755652	0.139251624	0.173853489	0.250719286	0.165157114	0.199596937
25964_1#153	Ed Moore	PRJEB23294	SAMEA4607579	ERX3396730	ERR3372578	-0.492965764	-1.800987931	-0.005375894	0.329500994	-0.230485184	-0.074617908	-0.613522893	0.537663196	0.004625847	1.343575383	0.056435993	3.191758001	0.010041415	3.361636871	-0.186280853	-0.031669843	-0.288858073	-0.181942398	-0.290641302	0.8150951	-0.320866987	0.99598232	-0.408562496	1.151797261	-0.698679354	-0.904944027	0.136274123	1.544599915	-0.44756451	2.677790096	-0.627692466	4.550686653	-0.105136671	-1.16327649	-0.086136295	-0.568556902	-0.189992874	0.206720682	0.150119181	0.12867286	0.308264801	0.319120143	0.1992419	0.211112097
25964_1#154	Ed Moore	PRJEB23294	SAMEA4607580	ERX3396731	ERR3372579	0.081609108	1.212137406	-0.313923162	-0.044204956	-0.190465777	0.507604501	-0.592643108	1.786226719	-0.489638806	1.23941018	-0.316647362	3.14696721	-0.290679785	4.13620451	-0.040393124	0.854357781	-0.034624271	1.35846026	-0.364224147	1.408280568	0.12928909	1.341548231	0.3008103	2.321481702	-0.478242077	1.196550716	-0.073256929	1.630186552	0.093894434	2.768520957	-0.300840629	2.058626528	0.167058861	-0.878001721	-0.107034284	-1.181878968	0.123024132	0.866949087	0.074054593	0.132382776	0.11818745	0.23566007	0.152785214	0.208435814
25964_1#155	Ed Moore	PRJEB23294	SAMEA4607581	ERX3396732	ERR3372580	0.096688736	-2.081465873	0.214831207	-0.908895925	0.488821692	-0.952508748	0.480979363	-2.282800245	-0.130416743	1.198104283	-0.505858676	2.671640575	-0.268437275	4.02025231	0.25659521	-0.165780187	0.134666717	-1.066538378	0.44337855	-0.548028324	-0.061940959	0.330460792	-0.216873388	1.786392172	-0.410982057	1.925953783	0.045495894	0.418061838	-0.205315318	1.043585431	0.098349458	2.072935522	0.170961735	-1.572263636	0.377332052	-1.559576534	0.126766781	-0.110432395	0.066138706	0.064096325	0.119585362	0.141738213	0.08444291	0.322007564
25964_1#157	Ed Moore	PRJEB23294	SAMEA4607583	ERX3396734	ERR3372582	-0.655466331	-0.657707666	-0.071823347	0.058563469	0.107327016	-0.166644345	-0.133459509	-0.078112894	0.046178421	1.515023547	0.251576737	3.404928748	0.076133562	3.616346757	-0.19453754	0.712543878	-0.121417499	0.692042547	-0.371270639	0.74510813	-0.225751175	0.022314251	-0.218088738	-1.370616491	-0.109668888	-1.237693171	-0.150239139	0.544784799	-0.242932127	2.200120441	-0.413607745	3.442401039	0.130581978	-0.892921709	0.18829896	-1.167934147	-0.04965283	-1.080579296	0.045551943	0.0653565	0.109299012	0.124045754	0.161656	0.184929717
25964_1#159	Jan Michiels	PRJEB23294	SAMEA4607585	ERX3396736	ERR3372584	-0.939928178	-1.5258487	-0.055887647	0.164510554	-0.076559244	0.466821578	-0.500865379	0.493266927	-0.072856447	0.953410618	0.013040679	3.030040379	-0.258240552	3.898023142	-0.491646184	-0.020974906	-0.352228631	0.495756784	-0.246562899	0.991936445	-0.235522624	1.358740811	-0.303048483	1.35711249	-0.607174361	-0.128874934	-0.123189429	1.90412309	-0.724323563	3.455944061	-0.903159565	3.543946779	0.097856429	0.420951084	-0.087280254	0.411849797	-0.304436503	0.335108441	0.086108531	0.120916495	0.150445629	0.23644743	0.11372931	0.304154406
25964_1#16	Ed Moore	PRJEB23294	SAMEA4607458	ERX3396593	ERR3372441	-0.082920407	-0.951478678	-0.002183512	-0.471392071	0.0364815	-0.390761378	-0.36164529	0.078315709	0.045990616	1.469512846	-0.001675173	2.493047342	-0.143431081	3.574221111	-0.399870631	-0.516302428	-0.352068642	-0.327583578	-0.389014222	1.400119757	0.171811998	0.621879107	0.199136286	0.703295043	0.069976359	0.211624454	0.250510803	0.966107531	-0.068574661	2.515317236	-0.044917818	4.075591351	-0.044266124	-0.897540293	0.012228471	-0.645953221	0.159772016	0.396662614	0.164174465	0.131561447	0.190458	0.278596354	0.221887365	0.384365391
25964_1#160	Jan Michiels	PRJEB23294	SAMEA4607586	ERX3396737	ERR3372585	-0.879761884	0.503949823	-0.058801053	0.354767743	-0.23298663	1.162389464	-0.653873442	1.697728598	-0.046955151	1.334609528	0.27428111	3.259974717	-0.012294279	4.338551874	-0.106778141	-1.069264327	-0.034207531	-1.375147849	-0.062849538	-2.2358457	-0.064724666	1.608801388	-0.266524651	1.922007853	-0.452833452	-0.168802349	-0.067222504	1.136252215	-0.415443785	2.678057274	-0.99555118	2.433151984	0.311974847	-0.3037014	0.163459733	-1.663719779	0.200247639	-1.158517158	0.177815889	0.215842084	0.239806677	0.378938009	0.268773093	0.354815202
25964_1#161	Ed Moore	PRJEB23294	SAMEA4607587	ERX3396738	ERR3372586	-0.502933554	-1.349331916	0.011351208	0.083579415	-7.40E-04	0.181923142	-0.297442995	0.804000765	-0.168393182	1.266210581	0.152738517	3.2971812	-0.00899662	3.356103113	-0.328300919	0.569503322	-0.324272092	0.758559892	-0.256711716	1.248319307	0.079950186	1.58830083	-0.23166386	2.125795817	-0.442326548	-0.172155846	-0.072898111	0.788054534	-0.311443147	1.33083165	-0.814558429	0.854790035	0.388724447	-0.726581804	0.248026496	-1.001244298	0.055776159	-0.762305788	0.105258609	0.103907344	0.137789727	0.291651207	0.145519252	0.145976018
25964_1#162	Ed Moore	PRJEB23294	SAMEA4607588	ERX3396739	ERR3372587	-0.537174264	-0.596463497	-0.281255085	0.140093632	-0.15031512	0.429764649	-0.324918368	0.849524201	-0.144049279	1.344025401	-0.309664088	2.984771627	-0.378825165	3.278056854	-0.411713928	0.355207142	-0.316879077	0.216925047	-0.303829752	0.133008788	-0.326837575	0.931648314	-0.358971987	1.972509663	-0.802588277	0.52219875	0.259620371	0.683510083	0.058026735	1.286102072	-0.1870686	1.926866448	0.117326678	0.060040965	-0.057336729	0.185027053	0.003119564	2.056636684	0.109475542	0.124948181	0.119257673	0.185362027	0.180794327	0.184989733
25964_1#165	Ed Moore	PRJEB23294	SAMEA4607591	ERX3396742	ERR3372590	-0.204184842	-0.0583696	-0.664792863	-0.100795368	-0.38511007	0.252943824	-0.368029443	0.302119812	0.024975728	1.339990976	0.052848568	3.592525973	0.014778646	3.681806634	-0.272852135	0.069457635	-0.264714512	0.456911039	-0.254003833	1.068938738	-0.091458732	0.487476333	0.295319098	-0.126777764	0.59971116	-1.389578951	-0.324333442	1.730744674	-0.405415239	3.913032209	-0.743150871	3.824933876	-0.001116733	0.333117675	-0.049496152	0.052963499	-0.146256103	1.549999742	0.097752961	0.087070979	0.169453763	0.154212907	0.293054582	0.165700688
25964_1#166	Ed Moore	PRJEB23294	SAMEA4607592	ERX3396743	ERR3372591	-0.207270261	-1.156710857	0.200400105	0.348107098	-0.074958503	0.86093566	-0.361550847	2.080046064	-0.178199521	1.322445806	-0.526409682	3.328126942	-0.353042497	4.83926747	-0.377982723	0.36404352	-0.31454989	0.64478179	-0.305789338	0.978938906	-0.280832492	0.724120938	0.032848737	2.203575138	-0.26024892	1.864304594	-0.18911572	1.546335148	-0.583477284	4.575093366	-0.876298457	6.26045518	-0.262516035	0.271212025	-0.140477172	1.184690582	-0.374302848	2.681787824	0.138355382	0.065454236	0.175915866	0.210054279	0.157456986	0.174089008
25964_1#168	Ed Moore	PRJEB23294	SAMEA4607594	ERX3396745	ERR3372593	-0.212551593	-2.663964515	0.237287077	-0.541826648	0.301392231	-0.60968862	0.109899347	-0.548782244	-0.218847428	1.429287993	0.217326935	3.349480877	0.022928181	5.221427868	-0.449981234	0.809244672	-0.459059768	-0.477399433	0.035962759	-0.286544324	0.147698594	-1.970438356	0.105852906	-2.035156239	0.932267672	0.214581914	0.355746621	0.940533064	0.154413382	1.984579065	-0.009572131	3.616506497	0.532002044	1.368367052	0.326442832	1.621893278	-0.110366267	2.665202135	0.161199298	0.327267223	0.266496734	0.464948498	0.265143444	0.536263922
25964_1#169	Ed Moore	PRJEB23294	SAMEA4607595	ERX3396746	ERR3372594	-0.075690246	-1.307371274	0.034823749	0.031420984	0.108362329	0.268979911	-0.3741109	1.184103049	-0.215180942	0.996313878	-0.256584819	2.827423818	-0.014794812	3.167379751	-0.086627705	1.44649241	-0.177007787	1.298718172	-0.205503905	1.686686878	-0.087877304	1.136101376	0.059119482	2.350990089	-0.21569878	0.802323729	-0.192957651	0.613543102	-0.470916964	1.486780079	-0.642184142	1.501385836	0.280759116	-0.921294257	0.317423704	-0.652995906	0.027771615	0.222770662	0.063525705	0.187057344	0.232542902	0.263808758	0.096476684	0.249857694
25964_1#170	Ed Moore	PRJEB23294	SAMEA4607596	ERX3396747	ERR3372595	-0.68472578	-1.293408138	0.030248267	0.106857111	-0.070746399	0.314720245	-0.107185443	0.488151253	-0.072551679	1.160812205	-0.020543632	2.347558414	-0.170743892	2.501269843	-0.292923349	0.119627427	-0.19228093	-0.092698891	-0.309740763	-0.374123197	-0.279449233	0.511162411	-0.311888807	0.658231121	-0.495679925	-0.723322946	0.1932402	0.562211273	-0.072794937	0.313590762	-0.195275452	1.129113906	0.023862565	-0.708221003	-0.036571624	-0.590810675	-0.266383122	0.841987624	0.053677504	0.097374045	0.131252145	0.161616984	0.102402234	0.132960376
25964_1#171	Ed Moore	PRJEB23294	SAMEA4607597	ERX3396748	ERR3372596	0.126776329	-0.830687876	0.069869095	0.258032741	-0.046298175	0.016843341	-0.328272801	0.403365546	-0.187537346	1.013576409	-0.492242198	2.564718023	-0.330366677	2.959689571	-0.333591787	0.583333903	-0.256884622	0.549979692	-0.384766903	0.92509491	-0.319871181	0.888164638	-0.45929668	1.574490467	-0.937163329	1.595686236	-0.248890799	0.602109327	-0.396486309	2.020865096	-0.567950503	3.711016562	-0.112812977	-0.334337506	-0.096562282	0.229695208	-0.328535206	1.345794068	0.076798384	0.129872725	0.094330968	0.143390348	0.089491598	0.197337963
25964_1#172	Ed Moore	PRJEB23294	SAMEA4607598	ERX3396749	ERR3372597	-0.19665018	-1.300581932	-0.492550874	-0.922011931	-0.095013426	-0.788596812	-0.180566389	0.351341415	-0.182918695	0.738279823	-0.368441356	1.700164324	-0.191773067	1.368911521	-0.077006845	1.333564532	-0.205168754	1.319072504	-0.106006988	0.410463099	-0.330862734	0.558728955	-0.361324719	1.797222546	-0.786080653	2.395081526	0.199557557	0.106359005	0.072054442	1.42472471	-0.053188599	2.635584089	-0.106066185	0.300107396	-0.137050245	0.627517597	-0.267893104	2.200740584	0.093511312	0.080618554	0.160125932	0.195181673	0.181030973	0.315143062
25964_1#173	Ed Moore	PRJEB23294	SAMEA4607599	ERX3396750	ERR3372598	-0.314899319	-0.989735527	-0.505413482	-0.655467236	-0.14968854	-0.361109346	-0.41876153	-0.256526019	-0.053033417	0.571057819	-0.077321524	1.858225592	-0.162609814	2.437100934	-0.307051714	0.734401264	-0.367876651	0.648051091	-0.323762214	1.092655578	-0.291230493	1.124786258	-0.462520263	1.826728291	-0.876110541	1.490217147	-0.281711594	0.758532805	-0.641687698	2.519310694	-0.77429604	4.429831638	-0.06766093	-1.120333532	-0.074876972	-0.306454729	-0.378729175	1.202964738	0.137056207	0.133183224	0.177354601	0.194758848	0.228681468	0.356934148
25964_1#176	Jan Michiels	PRJEB23294	SAMEA4607602	ERX3396753	ERR3372601	-0.844424435	-1.317322895	-0.029282483	0.612297896	-0.279707526	1.455701419	-0.855783244	2.389297764	-0.00808502	1.722912993	0.239178261	4.08166381	-0.156666191	4.974034817	-0.511390791	1.487342535	-0.299870482	1.759681688	-0.041160506	1.835835192	-0.270209017	1.988225782	-0.569932361	4.21278144	-1.147401108	5.29292605	-0.219130561	1.608537246	-0.984036268	4.816510002	-1.567924913	7.151855606	0.335784446	1.525038797	-0.13662491	2.537784523	-0.209081745	4.942657766	0.266715602	0.167740628	0.326367949	0.29982086	0.308662197	0.391603007
25964_1#177	Ed Moore	PRJEB23294	SAMEA4607603	ERX3396754	ERR3372602	-0.772103893	-1.691759611	0.250116762	0.028935851	0.368410886	0.001982239	0.58905803	-0.583341866	0.05608458	0.732615491	-0.013763282	1.423818054	-0.07529709	1.534592912	0.121999549	-2.179068101	0.100334148	-3.160582204	-0.05539509	-3.214624908	-0.027032613	-0.412017348	-0.110015199	-1.067934999	-0.03250414	-1.88167558	0.402643422	0.677428209	0.247150655	1.751343584	0.03275385	1.955690135	0.163678841	-2.979932746	0.06270281	-2.29517711	-0.13325461	-1.14405646	0.095973982	0.153947259	0.153087915	0.292192281	0.184453017	0.348589209
25964_1#178	Ed Moore	PRJEB23294	SAMEA4607604	ERX3396755	ERR3372603	-0.736633816	-1.464396899	0.124518178	0.15181979	0.363070643	0.36002216	0.375718955	0.033357515	0.019972261	0.83959638	0.059706047	1.876785143	-0.052181297	2.12761758	-0.203114242	-1.804239579	-0.162992032	-3.602334923	-0.284225254	-1.977016106	0.018697291	-0.474993204	0.280537007	-0.917097196	0.537782016	-1.228962673	0.078823443	0.567327945	0.149247347	1.036478285	0.11271809	1.563015246	0.169729923	-2.952248267	0.030517111	-2.074716833	-0.129689264	-0.903200588	0.147904773	0.224551026	0.196552256	0.421472065	0.165422392	0.366648682
25964_1#18	Carl-Fredrik Flach	PRJEB23294	SAMEA4607460	ERX3396595	ERR3372443	-0.308457502	-0.436143877	-0.033696304	0.006683805	-0.120430213	0.129391548	-0.275091695	0.307676355	0.187824914	0.280782596	0.305897753	1.490349808	0.111964196	1.203597416	0.167041822	0.907927913	0.050364367	0.678014656	-0.174266425	1.237618585	-3.62E-05	0.07005649	0.052998049	0.377098589	-0.196462281	0.138168163	-0.463509552	1.743046983	-1.034965414	5.514951796	-1.528771907	7.169330997	-0.033388489	-0.341339002	-0.198208049	-0.621872504	-0.297619803	0.128528076	0.136858808	0.148937061	0.248336357	0.258620108	0.152829017	0.203996501
25964_1#181	Ed Moore	PRJEB23294	SAMEA4607607	ERX3396758	ERR3372606	-0.336231208	-0.928023184	-0.286473339	-0.106488323	-0.26321527	0.010677415	-0.73729708	0.370274118	0.140651114	1.328531351	0.24157712	3.1234868	0.049128618	4.779661038	-0.33580617	-1.231676249	-0.43735742	-1.334343193	-0.298714795	-1.300652099	0.109585445	0.552201495	-0.305109623	1.306308774	-0.148288589	-1.130535231	0.061077746	0.735843612	-0.388496178	2.310360186	-0.358049089	2.361625988	-0.07093252	-0.479290519	0.309124481	-0.284534739	0.030488143	-1.748838249	0.1070832	0.153969239	0.135554556	0.248393632	0.186451097	0.222436512
25964_1#183	Jan Michiels	PRJEB23294	SAMEA4607609	ERX3396760	ERR3372608	-0.787720925	-1.85477907	-0.003520898	0.143015838	-0.198850471	0.439318067	-0.611225897	1.047874752	-0.153530738	0.760381971	-0.082936043	1.780176717	-0.193442974	2.47526564	-0.334441924	0.633225452	-0.317586188	1.155775406	-0.330521189	2.237089847	-0.31833239	1.234803066	-0.310567645	1.881710127	-0.908112315	1.073444627	-0.032835882	1.071346083	-0.453148676	3.522405836	-0.546865333	3.819143499	0.034722465	-0.929270593	0.307881136	-1.181388972	-0.232576798	-0.604589405	0.160293019	0.19329263	0.19538446	0.289088136	0.18563179	0.37571412
25964_1#184	Jan Michiels	PRJEB23294	SAMEA4607610	ERX3396761	ERR3372609	-0.560453975	-1.564183668	-0.005137962	0.37987761	-0.118619295	0.768207392	-0.544948103	1.035718678	-0.214919829	1.202714629	0.093138117	3.027074477	-0.192479482	3.511387721	-0.410275395	0.717384022	-0.214244994	1.405093876	0.024767803	2.039781959	-0.163743652	0.973859979	-0.35954327	1.937198322	-0.884409236	1.109747369	0.032803905	0.606306285	-0.037543057	1.675423277	-0.338215136	1.499140135	0.182098382	0.612957071	0.239106993	1.026623114	-0.321256912	0.84451509	0.109802776	0.090398888	0.166924612	0.305761073	0.121005359	0.223656069
25964_1#186	Ed Moore	PRJEB23294	SAMEA4607612	ERX3396763	ERR3372611	-0.599949953	-1.687430422	0.40330605	-0.03299501	-0.124106636	0.497065918	-0.565828392	1.360534692	-0.248141557	1.136475945	-0.086554401	2.647690994	-0.260836253	3.781913976	-0.092243331	0.157876833	0.2169218	1.214220347	-0.093792239	1.1971743	-0.008558873	1.566131005	-0.118037546	3.274982294	-0.318550781	2.648732099	-0.007481301	1.490593158	-0.757339422	3.670844201	-0.92677229	4.400348811	0.173717024	-1.757823118	0.235822633	-1.517170116	0.034038935	-0.66459031	0.207066969	0.283257799	0.226221005	0.585683978	0.231360994	0.398860972
25964_1#188	Jan Michiels	PRJEB23294	SAMEA4607614	ERX3396765	ERR3372613	-0.628562805	-1.046203069	0.011707628	0.083334167	-0.119649042	0.513186805	-0.523188986	1.036208039	-0.089555233	1.196422371	-0.168217112	3.135695981	-0.268635715	4.452826063	-0.457013846	0.733603453	-0.325009345	0.644976399	-0.279851934	1.552119264	-0.274245669	0.927906541	0.039570273	2.284406358	-0.161035306	2.555562243	-0.117773938	1.11649335	-0.762771987	2.359316651	-0.918452811	3.998388193	-0.11131781	-0.27315018	0.044417992	0.987716711	-0.343033074	1.788340292	0.095569298	0.207257442	0.196964831	0.440983008	0.140806044	0.470785857
25964_1#191	Jan Michiels	PRJEB23294	SAMEA4607617	ERX3396768	ERR3372616	-0.743851185	-1.904748678	0.242407618	0.836974112	-0.088688095	0.621739169	-0.693413566	0.686471919	-0.044580899	1.399428019	-0.050496593	3.43533469	-0.206651564	4.100914885	-0.42450135	-1.11310421	-0.23986993	-1.864820818	-0.366248992	1.035823122	-0.273517178	1.511863023	-0.042682821	2.082986119	-0.079906027	0.073092927	0.070228219	1.449392953	-0.143083408	4.291546718	-0.566344806	3.241280099	-0.012918074	-1.518788026	-0.032599448	-0.757911834	-0.558819663	-0.651408985	0.20629853	0.213572922	0.233945603	0.290961102	0.280103479	0.281362627
25964_1#193	Jan Michiels	PRJEB23294	SAMEA4607619	ERX3396770	ERR3372618	-0.194317697	-0.764351359	-0.166653982	-0.094442434	-0.197400012	-0.006370601	-0.414111569	0.715651303	-0.197143521	1.237068474	-0.407834193	3.079178323	-0.347677391	4.673770789	-0.282740705	0.254604852	-0.253310544	0.124518066	-0.145600691	0.564723357	-0.224778556	1.823689921	-0.40368822	3.047292984	-1.02423111	3.296934513	-0.361785959	1.04426602	-0.573896473	2.712329723	-0.829168437	4.002897052	-0.137641879	-0.285233767	-0.24117375	0.372931015	-0.334885642	1.985150312	0.105028683	0.064453448	0.142680531	0.133173474	0.180169136	0.141537484
25964_1#195	Christina �hr�n/Nahid Karami	PRJEB23294	SAMEA4607621	ERX3396772	ERR3372620	-0.365551921	-0.806708833	0.081445539	0.387506831	0.050719072	0.615556658	-0.275346771	0.961696136	0.014023947	-0.21201678	-0.001586121	1.497876652	-0.243586188	2.635976393	-0.136380594	4.549995547	-0.086653274	5.536704901	0.12782441	6.364225575	-0.126883355	1.612263486	-0.576526533	3.696142649	-1.137896314	3.701905698	-0.189406272	1.590298554	-0.379360961	4.497908068	-1.199085795	6.419801875	0.041234682	0.502061282	-0.128472517	1.30410458	0.040880829	3.534416014	0.115033773	0.103654189	0.19916563	0.20622613	0.148173252	0.229888191
25964_1#196	Christina �hr�n/Nahid Karami	PRJEB23294	SAMEA4607622	ERX3396773	ERR3372621	-0.837694958	-1.006771942	0.045349261	0.34030929	-0.350167835	0.735745077	-0.90311591	2.407357665	-0.158524879	1.08273568	0.083244308	3.330876601	-0.087916128	5.181878542	-0.065660434	6.388296214	-0.149439219	6.301045297	0.213435283	7.400028255	-0.323199018	1.181959894	-0.612236487	3.060464025	-0.949492765	4.393507562	-0.322257128	1.76589806	-0.659328277	4.202356288	-1.587680395	6.065589757	0.174170041	1.530262306	-0.199837268	1.445820124	0.002885322	3.99363779	0.206825962	0.266183123	0.236936981	0.332256167	0.237790064	0.308540438
25964_1#198	Christina �hr�n/Nahid Karami	PRJEB23294	SAMEA4607624	ERX3396775	ERR3372623	-0.252125024	-0.93808893	0.255169222	0.611704405	0.215217212	0.987445523	-0.487647108	1.770030216	-0.125223791	0.948986125	-0.198592881	3.108124439	-0.198677378	4.983237148	-0.08289601	2.912849219	-0.128315937	4.20989266	0.027874804	5.359625269	-0.274237235	1.511229905	-0.492330803	3.573799696	-1.169404699	4.949562595	-0.508560464	1.501557427	-0.954230658	3.700028225	-1.719663441	5.639242379	-0.17273826	1.421701583	-0.342236698	1.377736966	-0.425664783	4.378442179	0.278400767	0.263137135	0.296707855	0.304858067	0.295562306	0.293525643
25964_1#199	Jan Michiels	PRJEB23294	SAMEA4607625	ERX3396776	ERR3372624	-0.3713794	-1.798471027	-0.039530496	0.011984681	-0.064055569	0.846792676	-0.458320806	1.390687689	-0.078700166	1.435640793	-0.123225923	2.898192419	-0.220671201	3.554920927	-0.349591654	0.117789472	-0.328110419	0.885726175	-0.461099849	1.780504611	-0.111198289	1.596660594	-0.268127985	1.765896457	-0.732120346	1.744668229	0.071468977	0.53471344	0.060299084	2.18565359	0.023635716	1.637217506	0.001416993	-0.382550753	-0.004287242	0.538523922	-0.384251908	0.497737014	0.070225426	0.195636619	0.167226641	0.297377499	0.419457911	0.341656649
25964_1#2	Ed Moore	PRJEB23294	SAMEA4607428	ERX3396579	ERR3372427	-0.411805089	0.807492834	-0.219059116	0.321842066	-0.269594326	1.020337846	-0.507434179	2.578377981	-0.156177241	1.07963585	0.133186462	2.95787345	-0.271175287	2.685203033	-0.283685873	1.9558753	-0.269379509	1.079020969	-0.294846396	0.530429969	-0.1929084	1.780777489	-0.223657828	4.296938812	-0.838783396	4.772614206	-0.032837275	2.144742251	-0.568363745	4.750564163	-1.341615657	7.259846988	0.205823256	1.280878804	-0.156308879	2.19697753	-0.127144407	4.642208718	0.088532753	0.100514767	0.112221448	0.19766127	0.137265432	0.190618238
25964_1#20	Carl-Fredrik Flach	PRJEB23294	SAMEA4607462	ERX3396597	ERR3372445	0.001416221	-1.105665247	0.210482085	0.255254307	0.085619125	0.307536702	-0.082058237	0.611167824	-0.159771773	0.518491784	0.002406036	1.97745112	-0.28278087	3.382532695	-0.147641292	0.692525081	-0.203243697	0.504688531	-0.079447693	1.486049323	0.022854183	1.193535128	-0.215387969	2.528091534	-0.769293123	1.40561659	-0.091859878	0.909090546	-0.322979436	2.022050428	-0.745374914	1.436867045	-0.020229943	0.064213538	-0.202305133	0.786150354	-0.323364356	1.450645451	0.142282831	0.139106244	0.189667539	0.156299876	0.176470249	0.160694198
25964_1#200	Jan Michiels	PRJEB23294	SAMEA4607626	ERX3396777	ERR3372625	-0.115344833	-0.774118115	-0.024044172	-0.263337264	-0.027561787	0.389245796	-0.301338847	1.209281778	-0.135068808	0.489246507	-0.314503854	3.535878883	-0.275063139	5.178697406	-0.284897041	1.926256795	-0.126690231	2.450530052	-0.188968486	1.954424439	-0.293314957	1.705209545	-0.490644644	3.104531981	-0.954514661	3.603733998	-0.319173695	1.572797407	-0.780770992	3.010466509	-0.775910949	4.852620562	-0.338230986	0.327031182	-0.025441853	1.434889988	-0.2183084	3.262198379	0.110852035	0.134786257	0.12899144	0.208289704	0.135530701	0.283442302
25964_1#201	Christina �hr�n/Nahid Karami	PRJEB23294	SAMEA4607627	ERX3396778	ERR3372626	-0.133031612	-0.079976286	-0.009983459	0.541702956	-0.13310232	0.951192416	-0.695619745	2.15797025	-0.066746763	0.988014879	0.049754565	2.864379923	-0.11606668	4.819713997	-0.103224507	4.686314703	-0.133709804	5.621233482	0.026029742	7.334653174	-0.242136594	1.487634009	-0.556222934	3.808977614	-1.304937069	5.521008332	-0.35834433	1.541792243	-0.393313417	4.846232991	-1.336358248	6.46380641	-0.187452718	1.682055583	-0.098553552	1.938991113	-0.293897955	4.760737081	0.125047548	0.146884639	0.193613342	0.280921015	0.164619315	0.210774827
25964_1#202	Christina �hr�n/Nahid Karami	PRJEB23294	SAMEA4607628	ERX3396779	ERR3372627	0.229318369	-0.916875466	-0.014055456	0.499416574	-0.259036619	1.14113745	-0.672070889	2.570723472	-0.099853704	1.028316716	-0.103996473	2.826538435	-0.118030651	4.705950036	-0.541589569	4.827724849	-0.287961469	5.393293863	-0.548664338	6.611021187	-0.170039756	1.553946458	-0.777896711	3.507420879	-1.451554742	5.169746999	-0.614688483	1.414204736	-0.711425199	4.679727307	-1.568228684	6.477696542	-0.327590494	0.35207779	-0.489629811	1.515843286	-0.460123338	4.247849744	0.098199459	0.122729974	0.179773101	0.262665908	0.177364847	0.17421539
25964_1#203	Christina �hr�n/Nahid Karami	PRJEB23294	SAMEA4607629	ERX3396780	ERR3372628	-0.355233458	-0.652253041	0.00594366	0.153501941	-0.207006517	0.625621783	-0.855352243	2.227261668	-0.079368013	1.094062802	-0.136535082	3.146690798	-0.131343657	5.143626903	-0.272248913	4.959749521	-0.189263466	4.899314325	0.042787035	6.000662678	-0.195100537	-0.054952447	-0.405330588	0.233868818	-0.705237695	-0.089652478	-0.448816264	1.334861265	0.14422228	4.607458457	-1.238239985	5.513109386	0.074443735	1.115745642	-0.08020818	1.743506687	-0.012614481	4.558365969	0.200910055	0.20317943	0.246717237	0.241498976	0.220184335	0.348545415
25964_1#204	Christina �hr�n/Nahid Karami	PRJEB23294	SAMEA4607630	ERX3396781	ERR3372629	-0.39202745	-1.168164022	-0.089738446	0.570312053	-0.233022294	1.117182475	-1.03315122	2.817781428	-0.112489424	0.922386757	-0.047643965	3.123621038	-0.139976209	5.078861585	-0.182873728	5.164573439	-0.108054759	5.174103701	2.77E-04	6.181444334	-0.005542458	0.700644742	-0.355564726	2.200681708	-0.928976147	1.73615155	-0.597518869	1.662665607	-0.09931477	5.53125691	-1.598611074	6.645121696	0.281315376	-0.292240628	0.346288539	-0.905571677	0.558302466	-0.779509846	0.115674736	0.186350926	0.14203123	0.236678168	0.162617346	0.264631376
25964_1#205	Christina �hr�n/Nahid Karami	PRJEB23294	SAMEA4607631	ERX3396782	ERR3372630	-0.26122495	0.911022111	-0.013759106	0.600456251	-0.153998256	1.027989386	-0.711341801	2.273031898	-0.340535325	0.657960696	-0.174172179	2.14429678	-0.257648375	3.700053499	-0.346914703	5.456864867	-0.263983982	4.906071299	-0.233879787	5.94283145	0.038799449	0.350940918	-0.228730959	0.180355209	-0.703793801	-2.26865051	-0.660741375	1.328182587	-1.060820996	4.383637499	-1.85885532	6.090349357	-0.176213899	1.553790531	-0.660962008	1.06927592	-0.433344194	3.874260751	0.185059369	0.138318034	0.223748654	0.297405664	0.225503003	0.174694094
25964_1#206	Christina �hr�n/Nahid Karami	PRJEB23294	SAMEA4607632	ERX3396783	ERR3372631	0.202347029	-1.01601318	0.039441649	0.333308079	-0.03208827	0.55234123	-0.517307993	1.551534051	0.069165254	1.021671262	-0.009697065	2.675462782	-0.106234197	4.952140365	0.048455747	3.139727474	-0.030756898	4.031368579	0.188454814	5.231511499	-0.275618116	1.45983547	-0.525465441	3.104575782	-0.859259628	3.659587543	-0.341636086	1.57688372	-0.534174509	3.642743129	-1.288422614	5.693633206	-0.20341099	1.041499283	-0.20659395	1.560429743	-0.360174261	4.08848481	0.157670669	0.146839782	0.210310167	0.300070168	0.201069079	0.210503673
25964_1#207	Jan Michiels	PRJEB23294	SAMEA4607633	ERX3396784	ERR3372632	-0.527347275	-0.947226864	-0.137527313	0.290295798	-0.377218036	0.688226309	-0.781143082	0.946552684	0.03351705	1.078095706	0.291245987	3.309934601	-0.05325989	3.615921367	-0.302342284	-0.064313139	-0.159151302	-0.033552787	-0.131273406	-1.44586487	0.056657161	0.8488018	0.067973814	-1.05242013	-0.207821663	-0.353591587	-0.173029038	0.44284252	-0.410423152	2.019783474	-0.637400218	1.712778353	0.240120035	-1.134589703	-0.105831609	-2.277248039	-0.495679596	-1.158984656	0.152321785	0.23299961	0.193258805	0.296757992	0.203691083	0.290030839
25964_1#208	Christina �hr�n/Nahid Karami	PRJEB23294	SAMEA4607634	ERX3396785	ERR3372633	0.038352149	-1.027185644	0.335563714	0.33704612	0.249844978	0.473072484	-0.244267983	0.907378672	-0.419721507	0.828251184	-0.144261089	2.801113792	-0.38989526	4.355884148	-0.275175256	4.148411323	-0.290390809	4.668426587	0.089729664	6.430178124	0.004952208	2.118280672	-0.454860666	4.166762921	-1.193815344	6.227822951	-0.738517789	1.335963584	-1.006183972	4.872764088	-1.630052931	6.158452324	-0.195086241	0.82290821	-0.459793322	1.86071995	-0.476240935	4.305793855	0.186725037	0.114019973	0.301414905	0.217510505	0.246587853	0.164183418
25964_1#209	Christina �hr�n/Nahid Karami	PRJEB23294	SAMEA4607635	ERX3396786	ERR3372634	0.014088283	-1.120376898	-0.019230074	0.629397846	-0.108246298	1.209199558	-0.6572642	2.596620415	-0.237821319	1.009712718	-0.274851684	3.080365409	-0.402188065	4.715349557	-0.271932418	3.852606806	-0.242237138	4.727549168	0.289406784	6.43041503	-0.030186137	1.275860982	-0.377292908	0.985870784	-0.767139051	1.041603599	-0.327534886	1.898102899	-0.374512885	5.446259356	-1.605090104	6.884659519	-0.230071758	0.706854293	-0.354107552	1.646506889	-0.44425366	4.775620802	0.113452885	0.1489981	0.140663709	0.199263465	0.163828763	0.171303443
25964_1#210	Christina �hr�n/Nahid Karami	PRJEB23294	SAMEA4607636	ERX3396787	ERR3372635	-0.166123459	-0.374037166	0.018647784	0.110384592	-0.141132733	0.501532514	-0.608751757	1.174015993	-8.45E-04	1.205985746	-0.199400763	3.05407323	-0.245302017	4.389114479	-0.2299851	4.134279252	-0.219566899	4.892017137	0.00487956	6.248922157	-0.032239027	0.616232657	-0.437179642	1.250218491	-0.847729458	0.799698338	-0.273291205	0.736382823	0.099073159	3.235238241	-0.978262967	2.746478456	-0.175710996	-0.432141974	-0.054571652	-0.86462853	-0.105845867	-0.265356386	0.186512443	0.218130592	0.193978034	0.258332754	0.192715125	0.240190624
25964_1#211	Christina �hr�n/Nahid Karami	PRJEB23294	SAMEA4607637	ERX3396788	ERR3372636	0.05163456	-0.688575384	-0.132747724	-0.061253636	-0.174318581	0.327171521	-0.684105682	1.781599287	-0.069798837	1.283056865	-0.033999568	3.244230951	-0.098372685	4.820352506	-0.1655792	4.129728497	-0.03988547	4.96983154	0.071573838	6.302098399	-0.034905235	0.627969392	-0.55421842	0.547647653	-1.078209186	0.125117477	-0.424969494	0.953810612	-0.318693075	3.520606473	-1.299335755	3.675261201	-0.294489559	0.921078041	-0.215585221	1.523413195	-0.359629104	2.611888609	0.191092804	0.214560515	0.236879704	0.2641282	0.226863253	0.229738856
25964_1#213	Christina �hr�n/Nahid Karami	PRJEB23294	SAMEA4607639	ERX3396790	ERR3372638	-0.022058702	-0.364676833	-0.103921811	0.1352688	-0.253174572	0.702674507	-0.942698173	2.250513072	-0.194343978	1.254739699	0.019174282	3.78493188	-0.15684371	5.498881359	-0.114272968	5.103884121	0.003656801	5.430559194	0.177637049	6.297054358	-0.202460615	1.285351555	-0.582457466	4.006860233	-1.341945451	4.968869665	-0.443012061	1.563074053	-0.666659793	4.423349968	-1.553017901	6.242620592	-0.200477553	1.353799456	-0.090818838	2.060053922	-0.1288572	4.854418198	0.21562753	0.291261546	0.225860855	0.312347209	0.245898324	0.352302429
25964_1#214	Christina �hr�n/Nahid Karami	PRJEB23294	SAMEA4607640	ERX3396791	ERR3372639	-0.115168097	-0.218567926	-0.079684648	-0.090251753	-0.29347699	0.199228249	-0.878564004	1.13303275	-0.11800347	1.180344674	-0.014181512	3.71869854	-0.209382036	6.068627141	-0.059668268	5.563431163	-0.086925387	7.12502808	-0.005107598	6.565564253	-0.13163583	0.688847647	-0.502970012	2.280233518	-1.059857166	1.697513907	-0.713705786	1.439244398	-0.765018636	4.634352886	-1.479625381	6.034573193	0.077053734	1.874317071	-0.086772735	1.943248841	-0.237699363	4.929998336	0.297106281	0.327385717	0.32324179	0.393622008	0.31390879	0.421429429
25964_1#217	Christina �hr�n/Nahid Karami	PRJEB23294	SAMEA4607643	ERX3396794	ERR3372642	-0.122347466	0.349419326	0.059618258	0.099468702	0.060393686	0.521727248	-0.386494849	1.429047291	-0.136816057	1.214439441	-0.143046627	3.319309677	-0.238648956	4.314301343	-0.192582822	4.915455204	-0.093163963	5.39740129	0.134460698	7.134179196	-0.156318563	1.330962505	-0.564423467	3.139897849	-1.222040076	3.712834007	-0.273054925	0.736265588	-0.17683739	3.105744173	-0.765681567	4.759482409	-0.286693499	1.407922072	-0.105610522	2.359878892	-0.409954899	4.532793743	0.128339031	0.158474074	0.195892839	0.225808209	0.152724702	0.236851159
25964_1#218	Christina �hr�n/Nahid Karami	PRJEB23294	SAMEA4607644	ERX3396795	ERR3372643	-0.395878519	-0.341541979	0.017946736	0.370758957	-0.070827026	0.762012914	-0.561547255	1.707792233	-0.130023106	0.769176127	-0.14000105	2.215009067	-0.246024542	2.92750009	-0.062082123	5.292202211	0.025050684	5.679403381	0.19781183	6.755501009	-0.077836124	0.955689798	-0.421002694	2.410559661	-0.989664207	2.247451015	-0.364832121	0.891899081	-0.048065301	2.563834442	-0.696197946	2.980802665	-0.063461859	0.971218132	-0.176145286	1.922283595	-0.269436692	3.742386437	0.229368954	0.196737928	0.278160165	0.303580232	0.234214974	0.206649292
25964_1#219	Carl-Fredrik Flach	PRJEB23294	SAMEA4607645	ERX3396796	ERR3372644	-0.019538956	-0.425424895	0.218059811	0.151594802	0.073609757	0.204520504	-0.226248865	0.704855133	0.015227437	0.540467045	-0.005294273	1.840682664	-0.084587183	3.505970143	0.044631078	1.260649349	-7.34E-04	0.920987123	-0.098779031	0.630971594	0.01604789	1.506683615	-0.004725753	3.345221999	-0.454786485	3.391986848	-0.297799806	1.654104602	-0.833466146	4.415842652	-1.33793913	6.828762465	-0.082891713	0.400247134	-0.046817504	1.604870202	-0.133258604	2.545939657	0.071857539	0.069372449	0.218127937	0.183464304	0.161681604	0.202980115
25964_1#22	Carl-Fredrik Flach	PRJEB23294	SAMEA4607464	ERX3396599	ERR3372447	-0.224036023	-0.626968983	0.002623031	0.298401382	-0.133048709	0.59878138	-0.456757787	1.583489439	-0.029576538	0.792418779	-0.258470703	1.700914959	-0.369527196	2.997673435	0.005628033	-0.563636237	-0.021575481	-0.528651249	0.0679649	0.50159898	0.131612641	0.41406687	-0.030831594	0.467183947	-0.160312197	-0.26458919	-0.121801662	1.454393588	-0.499431832	3.315845595	-0.855609431	3.281398128	0.110577256	-1.173343989	0.17398902	-0.818412269	0.049481251	-0.216315437	0.059674905	0.06173139	0.147855531	0.124814891	0.109890014	0.173795878
25964_1#220	Christina �hr�n/Nahid Karami	PRJEB23294	SAMEA4607646	ERX3396797	ERR3372645	-0.159654796	-1.843764766	0.046786655	0.041040125	-0.025246755	0.385741448	-0.454844611	1.545303938	-0.293877367	0.798981763	-0.201999192	2.445551877	-0.341256769	4.428147025	-0.042775428	5.049502359	-0.008253569	5.705565456	0.053317213	6.254584015	-0.039552392	1.210508811	-0.340689965	2.429612635	-0.551754291	3.366941648	-0.394584179	1.349270059	-0.45664963	4.0227777	-1.162414707	4.375016628	0.191207447	-1.375045883	0.221798062	-0.499079071	0.174622158	0.422329376	0.178454707	0.098205815	0.22776949	0.337367623	0.205999677	0.176167846
25964_1#221	Christina �hr�n/Nahid Karami	PRJEB23294	SAMEA4607647	ERX3396798	ERR3372646	0.155538253	-0.898431231	-0.050036116	0.572921011	-0.278890288	1.117091737	-0.789856576	2.693532802	-0.070150131	0.929195319	-0.215137954	2.789244955	0.051222933	4.883008237	-0.151021324	3.893635886	-0.162525908	5.64224168	0.054643342	5.554585859	-0.144691426	1.346854271	-0.608605796	3.429208925	-1.175855101	4.977091907	-0.254675897	1.875931573	-0.398620099	4.82289756	-1.156425915	6.475822531	-0.224430069	0.864383352	-0.459599915	1.560916503	-0.44552185	3.728999342	0.154624438	0.099343436	0.192964589	0.205120832	0.185294957	0.197833373
25964_1#222	Christina �hr�n/Nahid Karami	PRJEB23294	SAMEA4607648	ERX3396799	ERR3372647	0.180797961	0.657334329	-0.308774673	0.363993425	-0.396180342	0.992916688	-0.886492651	2.608836943	-0.430416018	1.06219084	-0.333796148	3.301856751	-0.378693225	6.107298383	-0.340729184	7.051686112	-0.238565153	6.777939801	-0.098864927	8.066452094	-0.045131021	0.049298334	-0.584205394	-0.332871412	-0.944630973	-1.71224391	0.036079932	1.771275583	-0.876669992	4.625282951	-1.678813636	6.098436669	-0.309360681	0.606497485	-0.624716644	0.928401945	-0.584109394	3.798498919	0.102586242	0.168789813	0.281579079	0.297632851	0.228141115	0.221341259
25964_1#224	Christina �hr�n/Nahid Karami	PRJEB23294	SAMEA4607650	ERX3396801	ERR3372649	0.135645327	-0.604013735	-0.030385832	0.343827559	-0.199254051	0.651757305	-0.498146873	1.62127647	-0.33293051	1.154393338	-0.345757077	3.165466319	-0.306187743	4.998546155	-0.197959329	5.584219764	-0.048315873	6.01272242	0.015623753	6.247644013	-0.116278454	1.347850369	-0.46830387	3.59094212	-1.35854789	4.673910763	-0.454765129	1.603436393	-0.896633787	4.551406901	-1.492414135	6.187240631	-0.428847215	0.656602995	-0.493428954	1.52748811	-0.687168364	3.944642761	0.129566708	0.17575814	0.153990353	0.265187558	0.150092335	0.207384992
25964_1#225	Christina �hr�n/Nahid Karami	PRJEB23294	SAMEA4607651	ERX3396802	ERR3372650	-0.705108166	-2.35699151	-0.0414949	0.360353538	0.022657005	1.427380091	-0.722970379	2.729612483	-0.132417239	0.837907027	-0.068164606	2.435184476	-0.288801448	3.610797482	-0.148979154	4.72115695	-0.127592586	4.846786706	0.036915496	6.128401779	-0.032722731	0.59540409	-0.234772091	1.80397777	-0.622894103	0.006655723	-0.328587153	0.841728678	-0.314301255	3.517098026	-1.130977842	3.689969746	-0.123548164	0.286808969	-0.250465796	1.546155404	-0.222103214	3.7939204	0.253299322	0.374538721	0.33170972	0.493514173	0.372869782	0.445670457
25964_1#226	Carl-Fredrik Flach	PRJEB23294	SAMEA4607652	ERX3396803	ERR3372651	-0.107250955	-0.417479034	-0.077650549	0.257528365	-0.235622375	0.4548818	-0.552876359	1.600646499	0.151442256	0.829992905	0.256114714	2.152792096	0.079111634	4.286431917	-0.121733584	0.570161676	-0.025366063	0.824727781	-0.073659666	1.535616124	-0.031653742	1.035265731	-0.143481043	2.066464033	-0.644487753	0.672314153	-0.284896586	1.625433388	-0.865855138	4.263063179	-1.416736387	6.20161598	0.157529152	0.637074535	0.293481854	1.95584639	0.040612412	2.536669798	0.133861102	0.106988476	0.154659783	0.205918776	0.249323897	0.131050926
25964_1#227	Christina �hr�n/Nahid Karami	PRJEB23294	SAMEA4607653	ERX3396804	ERR3372652	0.061313083	0.832947378	-0.265060085	0.125217948	-0.424108818	0.397968305	-0.643431342	1.458712636	-0.142008006	1.093311027	-0.290916092	2.960159522	-0.242267284	4.491581981	-0.251667165	5.247894132	-0.090870313	6.030267969	0.05213661	6.381931791	0.012546026	1.450054367	-0.443335921	3.593573113	-1.304391643	3.462208144	-0.103246156	2.041009646	-0.66446202	4.966351364	-1.708673156	6.235826842	-0.407660938	0.714564913	-0.283847456	1.758617182	-0.574123518	3.352714847	0.134776657	0.139428782	0.30405444	0.243095132	0.202336926	0.182413458
25964_1#228	Christina �hr�n/Nahid Karami	PRJEB23294	SAMEA4607654	ERX3396805	ERR3372653	-0.187997024	-0.780017834	-0.148547773	0.067804338	-0.176697835	0.324182858	-0.625427313	1.580940998	-0.196446613	0.975373074	-0.313135467	2.691521297	-0.277868657	3.932468379	-0.007830406	5.171772259	0.05478446	6.101747972	0.09118848	6.629976924	-0.066957437	1.085987195	-0.37288768	2.832505448	-0.786548919	2.634316494	-0.407450827	1.959850044	-0.586323068	4.866891956	-1.766288506	6.723164618	-0.204417133	-0.46557219	-0.198576248	-0.091823536	-0.267730022	1.102263727	0.142901606	0.089509694	0.185717832	0.179853328	0.169427864	0.131598942
25964_1#230	Christina �hr�n/Nahid Karami	PRJEB23294	SAMEA4607656	ERX3396807	ERR3372655	-0.13711551	1.242712245	-0.156731159	0.311125733	-0.278213979	0.867039909	-0.807036717	2.278059543	-0.183359558	1.215135831	-0.106191841	3.270408209	-0.319770795	5.42497051	-0.338894571	5.244412171	-0.164705542	5.765661326	0.109297934	7.203972876	-0.128768769	1.225897525	-0.618679467	3.672235511	-1.466288558	4.797018921	-0.373807147	1.583010234	-0.490453195	4.407222163	-1.384489256	6.300716142	-0.305898743	0.792998653	-0.544878568	1.444167159	-0.441055452	4.278872057	0.055951384	0.06304064	0.101317767	0.13941359	0.216113215	0.215821845
25964_1#231	Jan Michiels	PRJEB23294	SAMEA4607657	ERX3396808	ERR3372656	-0.854748214	-1.487611337	0.055619542	0.171147054	-0.131012744	0.426550332	-0.459762122	0.568871846	0.051691532	1.351669768	0.220181244	2.789841116	0.010429327	2.656821558	-0.426208201	1.404025179	-0.351633865	1.539738289	-0.195471858	1.212670537	-0.044814494	0.785374733	-0.191107441	0.989711927	-0.484878946	-0.557089085	-0.364445408	0.985399076	-0.797957625	2.417150182	-1.052265864	3.581076821	0.089965567	-0.0799716	-0.172984705	-0.863164822	-0.247027168	-0.56058556	0.301379514	0.160956327	0.326230479	0.234601952	0.411953286	0.239052882
25964_1#232	Jan Michiels	PRJEB23294	SAMEA4607658	ERX3396809	ERR3372657	-0.080911467	-0.888315133	1.61E-04	-0.05647125	-0.187997862	0.30176962	-0.242730479	1.37387433	-0.287119038	1.086620669	-0.537866705	3.513648436	-0.210885047	5.064463092	-0.240635002	1.415732969	-0.107214289	1.497216672	-0.143230826	2.03760255	-0.492473903	2.615024775	-0.597820671	4.21709757	-1.208412258	4.194007806	-0.376236876	1.945363801	-0.992292332	3.753982406	-1.625342133	6.385916297	-0.238936402	0.430883687	-0.24936586	1.333906523	-0.31934361	3.418508838	0.18399291	0.123337739	0.226592375	0.176442715	0.246330255	0.334661795
25964_1#233	Christina �hr�n/Nahid Karami	PRJEB23294	SAMEA4607659	ERX3396810	ERR3372658	-0.567556053	-0.79825943	0.073649497	0.223890933	0.038384651	0.628024547	-0.360230781	1.944059269	0.095596222	1.157802961	0.070296031	3.096321131	-0.295831944	4.696221012	-0.11009155	4.534408459	-0.0890256	5.654038445	-0.003017641	5.856883043	-0.145282316	0.251931092	-0.406915733	1.633504494	-0.647810376	1.393958324	-0.411461332	0.675740592	-0.327667054	2.864190043	-1.174160609	3.12006371	0.057994378	0.173602431	0.149816211	0.530631735	0.077916699	1.594440935	0.167076333	0.202206335	0.264662447	0.379880956	0.254173292	0.228475432
25964_1#234	Christina �hr�n/Nahid Karami	PRJEB23294	SAMEA4607660	ERX3396811	ERR3372659	-0.108287393	-0.888093345	0.168023823	0.044175256	0.10592641	0.498367282	-0.403007382	1.229136399	-0.053025061	1.090979076	-0.038438221	3.281498489	-0.15975252	4.840604693	0.030094346	5.192779559	-0.189214766	6.094892952	0.129854279	6.32109049	-0.083022223	0.887826419	-0.566350237	2.605374029	-1.155196684	2.103190185	0.03148041	0.436580454	0.236371988	2.371860862	-0.249873059	1.093665739	-0.208957626	0.305301875	-0.298512825	0.792291786	-0.249317013	1.901434556	0.221159576	0.205849173	0.268469203	0.242535192	0.233324423	0.230899874
25964_1#235	Christina �hr�n/Nahid Karami	PRJEB23294	SAMEA4607661	ERX3396812	ERR3372660	-0.330509113	-0.300218461	0.023841331	0.255089889	-0.021764504	0.556130125	-0.453159398	1.434748647	-0.097822443	1.114995716	-0.090408292	3.270050037	-0.233137852	4.940975325	0.032892392	6.204697017	0.006741248	6.494068861	0.17766824	6.790210045	-0.069747609	0.761717675	-0.379788426	2.251342495	-1.098449984	1.867465627	-0.245126467	0.527212272	-0.169886545	2.148396655	-0.721763442	1.601159144	-0.174411171	-0.251799089	-0.286092769	-0.008797235	-0.30479937	1.160652052	0.224902137	0.18888257	0.291466261	0.331415141	0.236778242	0.228505178
25964_1#237	Christina �hr�n/Nahid Karami	PRJEB23294	SAMEA4607663	ERX3396814	ERR3372662	0.265680284	-0.343812758	-0.029356098	-0.263128405	-0.13690383	0.111785473	-0.681284026	1.208084905	-0.258487569	0.693725886	-0.478217181	2.044145779	-0.226709351	4.070745877	0.008801688	5.956868546	0.022892623	6.199933713	0.317897879	6.858401759	-0.129523158	1.029344063	-0.482672445	3.060026128	-0.981465397	3.177507163	-0.191307351	1.283365011	-0.209344617	2.800605322	-0.807552314	3.772450454	-0.335827075	0.472297505	-0.297384165	1.948564595	-0.401576803	3.935024509	0.261433585	0.221776319	0.290573195	0.277991045	0.289892552	0.268680048
25964_1#238	Jan Michiels	PRJEB23294	SAMEA4607664	ERX3396815	ERR3372663	0.214207088	-0.48119139	-0.087483135	-0.139647133	-0.138473924	0.437983409	-0.639479649	1.042908308	-0.207705018	0.70893611	-0.216656797	2.054212993	-0.358350344	3.488618102	-0.629195811	1.335391472	-0.475995202	1.529167679	-0.538243936	1.890702028	-0.161249592	1.58868051	-0.255504825	2.773834878	-0.70235698	2.81730012	0.099736911	1.239566544	-0.772272242	2.380626211	-0.709020848	3.374139411	0.173395776	-0.336764603	0.265600539	0.270100679	0.035150047	1.292571019	0.148048871	0.169576786	0.488341618	0.444431321	0.426784019	0.290714217
25964_1#24	Ed Moore	PRJEB23294	SAMEA4607466	ERX3396601	ERR3372449	0.467959574	-1.618757507	-0.201651254	-0.346019742	-0.069764872	-0.203108015	-0.424478989	0.534444766	-0.272989468	0.766454151	-0.497973342	3.021526462	-0.474334379	4.284794728	-0.339206497	3.611072215	-0.256632948	4.372380678	-0.254263573	4.935361289	0.108582502	0.263372428	-0.033879806	2.036568027	-0.321621727	1.962380126	0.470314526	0.632189766	0.184586745	1.224709045	-0.091498728	1.695288666	-0.245616107	-0.483924518	-0.018896229	0.596436861	-0.233614772	2.498403955	0.066320763	0.137652992	0.261531842	0.744115233	0.273812371	0.531280386
25964_1#240	Christina �hr�n/Nahid Karami	PRJEB23294	SAMEA4607666	ERX3396817	ERR3372665	-0.227037883	-0.538224053	0.148915382	0.06091068	-0.028903079	0.320728016	-0.503348873	1.189574656	-0.116186306	1.056316297	-0.148461126	3.074489758	-0.27207131	4.76096681	-0.136033262	4.662292832	-0.184522339	5.299793144	0.03106845	5.585963551	-0.165128407	0.441786508	-0.30542907	1.76858586	-0.764864404	1.519378564	-0.375724487	1.490164024	-0.338653723	4.377942809	-1.216449334	6.168097417	-0.071601706	0.803090286	-0.210326432	1.2607642	-0.298025877	3.463174798	0.110036029	0.104455506	0.183845036	0.261315502	0.326579234	0.188808468
25964_1#241	Christina �hr�n/Nahid Karami	PRJEB23294	SAMEA4607667	ERX3396818	ERR3372666	0.062141886	-0.158352819	0.186773282	0.007914817	0.045305866	0.280889787	-0.311600094	1.308572726	-0.156771905	1.262496277	-0.302115369	3.265269112	-0.32651094	4.591460573	0.069097892	4.174029484	-0.036999459	5.053025206	0.293563571	5.465354743	-0.124383783	0.865233332	-0.378355996	2.306067974	-0.909682323	2.559548815	-0.309584347	0.76255471	-0.098099158	2.498169202	-0.561007145	2.729932264	-0.371114587	0.186436325	-0.303121349	0.454000429	-0.413292787	1.596302071	0.203559943	0.173052949	0.253234261	0.233595652	0.220694862	0.202756994
25964_1#242	Carl-Fredrik Flach	PRJEB23294	SAMEA4607669	ERX3396819	ERR3372667	-0.410147468	-1.939801615	0.058928911	0.279283451	-0.036501565	0.683203401	-0.141076297	2.167813086	-0.077845741	1.296583618	-0.202725802	2.536920227	-0.358643347	4.97806504	-0.049294652	2.214625548	-0.070670677	2.865900862	-0.20541909	3.836239371	-0.020867632	0.850776411	-0.093490158	1.860396198	-0.561866135	0.73351209	-0.123136398	1.840647136	-0.63634233	5.572498818	-1.290167109	7.967254494	0.120947174	0.630789529	-0.116638025	2.698041954	-0.263890578	4.204306745	0.114180733	0.131518177	0.144778513	0.284229193	0.199410414	0.236090542
25964_1#243	Christina �hr�n/Nahid Karami	PRJEB23294	SAMEA4607670	ERX3396820	ERR3372668	0.231649752	0.304934351	-0.051682875	-0.398349447	-0.058834776	0.055757745	-0.520510346	0.8604511	-0.281808052	0.621048177	-0.308375019	2.731991586	-0.374914957	5.291047511	-0.13812304	5.644131766	-0.105476357	6.5862987	-0.081554451	6.583683925	-0.012885449	2.306825649	-0.38601971	4.339933407	-1.548865959	6.202666862	-0.230520937	2.268364704	-0.616849936	5.253104157	-1.264414593	7.19774313	-0.610354955	0.593343221	-0.557296213	2.44414721	-0.831868553	3.956127368	0.256640552	0.362556068	0.322652591	0.394219696	0.309465096	0.394715427
25964_1#244	Christina �hr�n/Nahid Karami	PRJEB23294	SAMEA4607671	ERX3396821	ERR3372669	-0.163754442	-0.640197088	0.010699464	0.313808713	-0.103938289	1.016880904	-0.544472736	2.510099035	-0.151357505	1.324739702	-0.017574909	3.39705911	-0.130828035	4.926805339	0.141547101	5.06050727	0.022731845	5.878402069	0.258670152	6.518934746	-0.129146935	1.510303589	-0.528055041	4.04659441	-1.147127038	5.302243184	-0.455179185	1.779141643	-0.786383793	4.058450202	-1.74322575	6.328160172	-0.304485678	0.361124786	-0.266671793	1.827338834	-0.407263958	3.651531633	0.198377667	0.152374706	0.29572741	0.203398272	0.236236196	0.196958187
25964_1#245	Christina �hr�n/Nahid Karami	PRJEB23294	SAMEA4607672	ERX3396822	ERR3372670	0.352012583	-1.157459164	-0.020446327	0.092127406	-0.101168923	0.350574521	-0.582184764	1.024565491	-0.284445971	0.676841874	-0.261870703	2.143697447	-0.233124452	3.87590736	0.032131099	4.835954165	0.141878647	5.773762988	0.344925418	6.261688168	-0.074830821	1.491680054	-0.484458503	3.320864851	-0.917742759	2.828942439	-0.606006259	2.057637181	-0.501895229	5.036641015	-1.550004529	6.615631207	-0.459366296	0.322245764	-0.398293292	1.757652324	-0.596255792	3.815161522	0.194711175	0.201386916	0.213693466	0.259528709	0.218957151	0.314586393
25964_1#246	Christina �hr�n/Nahid Karami	PRJEB23294	SAMEA4607673	ERX3396823	ERR3372671	0.015984273	-0.631218959	0.042644045	0.372271575	-0.046179537	0.846617196	-0.705353748	2.234856656	-0.143466791	1.01900506	-0.200331321	3.211074574	-0.236185903	5.578809399	-0.068456951	5.538449769	0.066699321	6.463781935	0.264868049	6.829219589	-0.496405315	1.249562352	-0.635086753	3.926081694	-1.288177425	5.111003262	-0.257593299	1.9690986	-0.089591412	4.80656922	-1.068288369	6.863301229	-0.018642274	0.774227876	-0.017731648	1.907367663	-0.035373737	4.546644401	0.1116367	0.13994447	0.286472785	0.235679354	0.147042988	0.232677859
25964_1#248	Christina �hr�n/Nahid Karami	PRJEB23294	SAMEA4607675	ERX3396825	ERR3372673	-0.084302727	-0.669416132	-0.081072263	0.459100825	-0.179061758	0.975489608	-0.652621352	2.238704492	-0.172869694	0.932800608	-0.194232983	3.109782314	-0.293972454	4.912066478	-0.224548464	3.606024855	-0.313230615	4.933423773	-0.132638339	5.283387733	-0.061096278	1.322424117	-0.400961101	3.408080674	-1.15806292	4.625175334	-0.307177886	1.56415801	-0.522088927	4.397466272	-1.598626489	6.036166522	-0.126285338	0.961479103	-0.427810786	1.335554266	-0.572883372	3.583867834	0.093868025	0.158578714	0.170053924	0.257084649	0.129109088	0.27218878
25964_1#249	Christina �hr�n/Nahid Karami	PRJEB23294	SAMEA4607676	ERX3396826	ERR3372674	-0.058683291	-0.643328797	0.093994866	0.232915832	0.05322376	0.802335458	-0.352122761	2.167055901	-0.109783649	1.033697581	-0.185559742	2.983470599	-0.275731692	4.712831675	-0.103479552	4.310389312	-0.112669992	5.074481693	0.167711715	5.545183348	-0.288355353	1.260878573	-0.540454119	3.652624401	-1.165379946	4.88994486	-0.474032311	1.133870729	-0.834726136	3.142023108	-1.495278403	4.470033598	-0.071204928	0.78405462	-0.074246373	1.248295773	-0.171308013	2.111495117	0.177025562	0.141121026	0.207336673	0.172989913	0.201730914	0.222550909
25964_1#25	Carl-Fredrik Flach	PRJEB23294	SAMEA4607467	ERX3396602	ERR3372450	-0.043923738	-0.146204748	-0.367780009	-0.080514247	-0.530418168	0.296665625	-0.661880145	1.355381957	0.325020378	1.145270531	0.197913921	2.392278881	-0.023480107	2.874252505	0.131911402	-0.134128435	0.13549979	-0.211759192	-0.023907419	0.617003371	0.203275203	1.425296477	0.250280687	2.888018426	0.005494744	2.380363508	-0.741884634	1.0115006	-1.048843109	3.088459272	-1.162427504	3.170661423	-0.35149399	-0.516727244	-0.335923702	-0.011416684	-0.636935437	1.178970913	0.218313786	0.192766666	0.258502231	0.234053559	0.255046212	0.251724517
25964_1#250	Carl-Fredrik Flach	PRJEB23294	SAMEA4607677	ERX3396827	ERR3372675	-0.043359027	0.174094125	-0.011936523	-0.035921561	0.006446207	0.050063093	-0.244317003	0.404672648	0.307110495	0.296460041	0.151723237	1.79076019	-0.059958236	0.028543902	0.09127371	0.939237509	0.021947339	0.829368934	-0.134652323	1.305463128	-0.238372247	0.85112071	-0.091041215	1.823732393	-0.393563043	1.459227934	-0.152766672	1.284152424	-0.453907564	2.280825804	-0.156973384	2.218798995	0.276897806	0.288412423	0.293456021	0.743736767	0.129148025	1.855850417	0.205280245	0.382161706	0.287023474	0.485375291	0.251853292	0.447216509
25964_1#251	Christina �hr�n/Nahid Karami	PRJEB23294	SAMEA4607678	ERX3396828	ERR3372676	0.092412136	-0.432615883	-0.132461553	0.411879162	-0.140005245	0.987991311	-0.602541807	2.736232108	-0.143633443	1.291210699	-0.272290273	3.264966148	-0.135508212	5.195124481	-0.017684912	4.700476026	0.066415331	5.734880603	0.163946191	6.05619198	-0.10708969	1.661456233	-0.570405238	3.840629971	-1.282474466	5.474259176	-0.266493987	1.862405127	-0.649811142	4.484961715	-1.506792386	6.067361087	-0.412321468	0.619751148	-0.422731904	1.772034697	-0.479696948	3.680883344	0.219837323	0.157222404	0.242250656	0.225699794	0.225200631	0.1929119
25964_1#252	Christina �hr�n/Nahid Karami	PRJEB23294	SAMEA4607679	ERX3396829	ERR3372677	-0.109437593	-0.353510233	-0.067483617	0.062831801	-0.178693385	0.353931974	-0.498820859	0.923322564	-0.154422689	1.128704659	-0.100635313	3.146510307	-0.281376137	4.793153905	0.067248441	4.835387662	0.048615678	5.839289425	0.140612497	5.902969983	-0.173506587	1.488982181	-0.558661794	3.763904564	-1.176690635	5.180137102	-0.432857222	1.748714469	-0.571799487	4.388349282	-1.634718254	6.200823008	-0.159811626	-0.30632254	-0.029145876	-0.316226261	-0.164954096	0.406622205	0.178640075	0.136140755	0.200727665	0.203963816	0.196788872	0.175356187
25964_1#253	Christina �hr�n/Nahid Karami	PRJEB23294	SAMEA4607680	ERX3396830	ERR3372678	0.549620664	-2.180692348	-0.080917608	0.003143901	0.050768194	0.020667679	-0.334330001	0.997994168	-0.196472956	0.611120305	-0.190392571	2.439995239	-0.113112771	4.173222726	-0.192541854	4.836662988	-0.368814495	5.522954939	0.203478889	6.695621027	0.048999171	1.274625546	-0.177858789	3.599572261	-0.792402286	5.838681214	-0.379616356	2.298485773	-0.179390063	5.159070294	-1.14146365	6.810519247	-0.292387881	0.515316239	-0.243545694	1.723045975	-0.386216127	4.028384028	0.185348209	0.157583478	0.215747298	0.351420784	0.203514901	0.276611656
25964_1#254	Christina �hr�n/Nahid Karami	PRJEB23294	SAMEA4607681	ERX3396831	ERR3372679	0.320077008	-1.454852574	0.333057871	-0.602964776	0.344549828	-1.200307139	0.513020046	-2.204403731	-0.264467551	0.88097189	-0.217898566	2.900078028	0.126774211	4.852843287	-0.298331783	5.611356016	-0.224978092	6.267536211	-0.023829702	6.276484913	-0.24570971	1.343824251	-0.554604037	3.601637282	-1.539905748	4.915545929	-0.17167285	2.034129461	-0.793629976	4.596721461	-1.546534593	6.328503897	-0.472406238	0.271754795	-0.439507322	1.128420164	-0.6962727	3.078539265	0.205283685	0.258033298	0.239140312	0.365022453	0.22310321	0.424216516
25964_1#255	Christina �hr�n/Nahid Karami	PRJEB23294	SAMEA4607682	ERX3396832	ERR3372680	0.028688685	-0.673718179	0.121420917	0.377268481	-0.037657736	0.579145823	-0.393248072	1.635056378	-0.128627881	1.107637364	-0.374646954	3.219216181	-0.179902439	4.49109467	-0.101212817	4.038248909	-0.156128643	5.002640351	0.23755654	5.691728948	-0.09004611	1.045338316	-0.385339123	2.599194486	-0.929906421	2.915077631	-0.439133048	1.831835315	-0.705877895	4.101478446	-1.682444532	5.673777846	-0.101547829	0.205899695	-0.377786954	0.188125586	-0.281589081	2.039407479	0.126135281	0.183122153	0.231338043	0.302908008	0.153467069	0.323598223
25964_1#256	Christina �hr�n/Nahid Karami	PRJEB23294	SAMEA4607683	ERX3396833	ERR3372681	0.224802748	-1.250656738	0.188977405	0.272628381	0.060763014	0.701535193	-0.349544023	2.08019262	-0.084168828	0.987815924	-0.185389567	3.108619764	-0.183722192	4.925491	-0.231365798	4.63872678	-0.149667773	5.6825583	0.065643983	5.60282429	-0.260290243	1.440112216	-0.529272847	2.847831946	-1.047378884	3.587329532	-0.351742497	1.382739336	-0.063415953	3.399248451	-0.497106825	3.766524441	-0.272105227	0.608933784	-0.392373646	1.260379904	-0.403294043	3.424196989	0.129219848	0.100271538	0.14397764	0.328137102	0.150758198	0.314850847
25964_1#257	Christina �hr�n/Nahid Karami	PRJEB23294	SAMEA4607684	ERX3396834	ERR3372682	-0.180112071	-0.845208515	-0.03656671	0.286062773	-0.151174148	0.770161165	-0.408268327	2.12171249	-0.299904326	0.891031528	-0.302702043	2.915779855	-0.328528917	4.725204443	0.026086947	4.653860753	-0.01821964	5.022294033	-0.010556552	5.492745621	-0.119714871	1.511373044	-0.415484154	3.753239394	-1.155962467	4.783727689	-0.379236849	1.095655364	-0.366369873	2.886321001	-1.144874744	3.514158	-0.314575655	0.720287356	-0.441650692	1.54765267	-0.620890435	3.334617284	0.114322444	0.188568093	0.164421598	0.257746013	0.210506203	0.314486635
25964_1#258	Christina �hr�n/Nahid Karami	PRJEB23294	SAMEA4607685	ERX3396835	ERR3372683	-0.085135794	-0.537358743	0.131010528	-0.263922692	0.02564619	-0.712495284	-0.251133958	-0.654181058	-0.255996243	1.079067192	-0.509500033	3.119194059	-0.363927238	4.731078912	0.011902748	4.635157941	0.007145613	5.150277814	0.403733756	6.362610965	-0.133416489	0.770279451	-0.42495395	2.434608285	-0.996779361	2.175417511	-0.253536177	1.723749961	-0.186673998	4.711395664	-1.111997426	5.837785123	-0.481365203	-0.888225195	-0.348528899	-0.437785807	-0.267059251	-0.086291507	0.204113792	0.254746848	0.211579675	0.306436834	0.269878251	0.308314148
25964_1#259	Christina �hr�n/Nahid Karami	PRJEB23294	SAMEA4607686	ERX3396836	ERR3372684	-0.317272606	-0.939100662	0.024676419	0.663511254	-0.001233493	1.206156772	-0.524496504	2.783314859	-0.300322158	0.939123372	-0.243038043	3.030505997	-0.282302527	5.009904056	-0.063027791	4.163067009	-0.066445603	4.141335325	0.053852818	5.393721617	-0.022820777	1.071008813	-0.267127704	1.836622224	0.002029354	0.747721286	-0.525924247	1.456947177	-0.082045596	4.814346607	-1.372588079	6.00521347	-0.391222792	0.364898444	-0.410091239	1.678259157	-0.463146836	3.690731045	0.105449578	0.180852085	0.194743095	0.261139914	0.186502112	0.217104403
25964_1#26	Carl-Fredrik Flach	PRJEB23294	SAMEA4607468	ERX3396603	ERR3372451	-0.908331329	-0.546774555	-0.018309429	0.22342521	-0.093509248	0.376827091	-0.198705253	1.164829811	0.239429028	0.907272362	0.010165073	1.799338109	-0.002062123	1.194403063	-0.12096795	0.561950686	-0.155151307	-0.19867078	-0.252809638	0.274908391	0.147324147	0.85030962	0.134498219	0.360078856	-0.121754269	-2.178121058	-0.743035485	1.559660493	-0.931910494	4.856866545	-1.245895816	6.196333967	0.076398485	-1.060467544	0.188856923	-1.742030157	0.056658069	-0.920737149	0.126270475	0.191164645	0.152286099	0.282210416	0.20071246	0.205110368
25964_1#260	Christina �hr�n/Nahid Karami	PRJEB23294	SAMEA4607688	ERX3396837	ERR3372685	0.014811522	-0.117633129	0.030246667	0.166849679	-0.049120363	0.443151344	-0.598376458	1.507212232	-0.08644788	1.318673646	-0.126955183	3.317776182	-0.120461857	5.243219613	-0.05695131	5.080237064	-0.034983301	5.257728042	0.099165924	5.876000768	-0.090337445	0.976050261	-0.444105836	2.648340398	-1.033372293	3.002073698	-0.395187972	1.949634115	-0.46280145	4.6362322	-1.488115195	6.409944456	-0.182685764	0.772955718	-0.135808801	2.016223105	-0.315386356	3.846192663	0.115379122	0.129687228	0.148765896	0.142866418	0.177006608	0.182874377
25964_1#262	Christina �hr�n/Nahid Karami	PRJEB23294	SAMEA4607690	ERX3396839	ERR3372687	0.202114141	-2.050872687	-0.083472409	0.59089651	-0.093780853	0.959323135	-0.2721744	1.950640267	0.023354474	1.081070175	-0.198730711	2.963889718	-0.080392332	5.03740761	-0.046903502	4.578403452	0.025027275	4.81968965	0.115512503	5.604783452	-0.072427346	1.8103031	-0.480439135	3.284749448	-0.990173295	3.413977925	-0.179708248	1.378936318	0.062013304	1.948674415	-0.171382791	2.487862854	-0.134066614	-0.241139929	-0.268355129	0.896077835	-0.241114162	2.509740644	0.072162954	0.10284783	0.124792105	0.289916177	0.158716275	0.248232775
25964_1#263	Jan Michiels	PRJEB23294	SAMEA4607691	ERX3396840	ERR3372688	-0.988452109	-1.221049455	-0.154210653	-0.004143408	-0.268921348	0.011961231	-0.57318581	0.359350929	-0.074756651	1.354998516	0.213886134	3.437341518	-0.210265558	3.771044286	-0.377927408	0.720068493	-0.184652721	1.118330329	-0.118555796	1.487907638	-0.236769427	1.347970763	-0.464751982	1.432271272	-0.973900723	0.734491065	-0.185058985	1.564557956	-0.541060234	3.309994681	-0.9591773	3.229550326	0.111959694	-0.450206682	-0.217245895	-0.566557627	-0.254259994	1.109779423	0.089542735	0.113890137	0.133969777	0.221019018	0.193994219	0.2994816
25964_1#264	Jan Michiels	PRJEB23294	SAMEA4607692	ERX3396841	ERR3372689	-0.951508949	-1.18781053	-0.201026451	-0.116601581	-0.162910171	-0.236441003	-0.409440432	0.42757922	-0.176814442	1.046133014	-0.036647022	2.992217456	-0.227517492	3.926211088	-0.345704851	0.435806821	-0.100641562	0.713713579	-0.102025433	0.334736544	-0.148787627	1.524373206	-0.099307449	2.197163516	-0.709578275	0.695966258	-0.207433374	1.435049783	-0.984230837	3.266987159	-1.574124883	7.215068297	0.072340238	-2.320914673	-0.12614873	-1.99484274	-0.342800041	-0.788841414	0.102641636	0.216357291	0.192394264	0.248153413	0.208644429	0.255784272
25964_1#266	Christina �hr�n/Nahid Karami	PRJEB23294	SAMEA4607694	ERX3396843	ERR3372691	-0.074815545	-0.7317996	-0.083194706	0.369263855	-0.17354341	1.034582024	-0.655574932	2.465166316	-0.123528097	1.17460375	-0.172854848	3.382051745	-0.193624799	4.594174222	0.109384676	4.282356481	0.094940267	4.011110211	0.092011372	5.564734125	-0.157703928	1.454889305	-0.483765844	2.755513192	-1.103073576	3.120057251	-0.157983745	1.83104998	-0.632916479	4.166681742	-1.425310369	5.554781251	-0.164925204	0.478731722	-0.2149131	1.021546973	-0.340889523	1.936600317	0.062571158	0.084974512	0.116434257	0.226155986	0.100781207	0.312306648
25964_1#267	Christina �hr�n/Nahid Karami	PRJEB23294	SAMEA4607695	ERX3396844	ERR3372692	-0.061978131	-0.753793879	-0.120238514	0.114048828	-0.103250018	0.26738851	-0.536705028	1.086297732	-0.091274089	1.090376876	-0.107426014	3.148136557	-0.172535268	5.193375528	0.069633242	5.99642082	0.115892503	5.004995167	0.150874097	6.547224393	-0.107512568	1.794732282	-0.542731969	3.953929511	-1.36240163	5.242725739	-0.451501633	1.660346112	-0.656292121	4.515551502	-1.561807007	6.111226803	-0.279339073	0.330990572	-0.310509493	1.691661084	-0.475921427	3.365953515	0.154440173	0.148804907	0.207161357	0.191127223	0.219459596	0.184989796
25964_1#268	Carl-Fredrik Flach	PRJEB23294	SAMEA4607696	ERX3396845	ERR3372693	0.013400517	-2.250261022	0.039516173	0.46502829	-0.233152626	0.915217739	-0.454813347	2.263849246	0.284665186	0.989107209	0.16190519	1.809545798	0.072074536	3.590928866	0.030263085	0.580158274	0.067903854	0.525611783	0.035484518	1.067662024	-0.012922692	1.144438985	-0.027546979	1.533701902	-0.197372518	1.255853551	-0.017158912	1.400214878	-0.425961618	3.028981318	-0.379658424	4.9045092	0.082643016	1.693311992	0.14549248	3.006202815	-0.077379452	4.644563718	0.143654673	0.344677156	0.178384121	0.507028461	0.201298417	0.368564382
25964_1#269	Christina �hr�n/Nahid Karami	PRJEB23294	SAMEA4607697	ERX3396846	ERR3372694	-0.046075485	-0.293617276	0.04152897	-0.426304323	-0.10574546	-0.806038429	-0.231353893	-0.292581035	-0.003006171	1.587830525	-0.213553799	3.410995951	-0.167895993	5.397721136	0.084163192	4.958770649	0.027466646	4.608507832	0.052258753	6.335641931	-0.147510104	0.941021444	-0.503586388	2.546954431	-1.190195258	2.213946525	-0.233996163	0.286809837	-0.112033232	1.358383772	-0.479521612	1.981071532	-0.114350142	-0.287037132	-0.099725862	-0.7111615	-0.030763461	-0.875523278	0.173982926	0.273661274	0.262702161	0.31738986	0.245274956	0.39692415
25964_1#27	Carl-Fredrik Flach	PRJEB23294	SAMEA4607469	ERX3396604	ERR3372452	-0.073633197	-0.302367214	0.037090301	0.193624407	0.110639946	0.598554187	-0.218488823	1.204042362	-0.031264378	0.668661367	0.105447481	1.760841889	-0.129484884	3.325105126	0.057596504	0.153759422	0.071239125	0.047418223	0.006133722	0.280020649	0.100286138	0.722884408	0.011016676	1.706455486	-0.587644796	-0.303892597	-0.329281261	1.873678887	-0.703244234	4.86783453	-1.499531644	7.287619074	-0.150466949	-0.167022909	-0.303948849	0.82761584	-0.341350717	1.889153612	0.050792609	0.077673065	0.118188613	0.120218465	0.090611436	0.139037305
25964_1#270	Christina �hr�n/Nahid Karami	PRJEB23294	SAMEA4607698	ERX3396847	ERR3372695	-0.200155349	-1.352574207	-0.32156185	0.429401807	-0.248959601	1.02189985	-0.651242686	2.547660635	-0.294162486	0.56241912	-0.08146402	2.871993164	-0.398631564	5.375688139	0.042615825	5.082369134	-0.082551938	5.248343153	0.222298852	7.038010602	-0.037138744	1.88530699	-0.395765192	4.002011854	-1.160245935	4.790222073	-0.537727672	1.598410956	-0.694671583	4.006105989	-1.478905559	6.143002041	-0.398700199	-0.046121708	-0.428931346	1.053773216	-0.432094836	3.676577847	0.174188569	0.126005665	0.185320127	0.189757853	0.25333857	0.19014723
25964_1#271	Christina �hr�n/Nahid Karami	PRJEB23294	SAMEA4607699	ERX3396848	ERR3372696	-0.075870339	-1.269681461	-0.004383765	0.595244604	0.171273338	0.873767472	-0.420603547	2.06073497	-0.139144082	0.63179563	-0.343794301	2.421895996	-0.326739301	4.415662902	0.127474389	3.988562996	0.162061793	4.458451419	0.149569086	6.48422469	-0.164503231	1.118436608	-0.219508086	2.223443503	-0.573601794	1.838603444	-0.548027202	1.690611349	-0.873218117	3.839639948	-1.688644621	5.988452422	-0.017333435	0.82530532	-0.354293458	0.987161145	-0.296986224	3.705195327	0.281800853	0.256622696	0.331557396	0.291849223	0.325649857	0.432380736
25964_1#272	Christina �hr�n/Nahid Karami	PRJEB23294	SAMEA4607700	ERX3396849	ERR3372697	0.08451102	-0.471542067	0.174557175	-0.096233088	0.140620628	0.361911753	-0.321147702	0.745958266	-0.176495119	0.970268826	-0.315571214	2.971284898	-0.065738244	5.003847127	0.027648299	3.214810689	0.02993823	4.122973632	0.209262091	5.595258329	-0.142504442	0.76704866	-0.299060629	2.061399682	-0.505646275	2.036507543	-0.186548008	0.723774541	-0.284727689	1.967070285	-0.700915185	2.428401624	-0.162091503	1.097920353	-0.251293256	1.4891817	-0.290879203	4.567956656	0.161177266	0.156905163	0.192914771	0.272131342	0.211207656	0.277034212
25964_1#274	Christina �hr�n/Nahid Karami	PRJEB23294	SAMEA4607702	ERX3396851	ERR3372699	0.338932271	-1.22329003	-0.169308201	0.423375814	-0.247203406	1.025527838	-0.565379239	2.754106164	-0.085997383	1.168541085	-0.312090274	2.984162228	-0.246200218	5.125079833	0.072156779	4.195266309	-0.317557153	3.919084675	0.045713239	6.276805531	-0.099581639	1.915910184	-0.522792024	3.31998474	-0.905560066	3.434699903	-0.449288375	1.534191235	-0.578289515	4.67315669	-1.746444096	5.870578526	-0.297745865	0.571696121	-0.374819537	1.317155892	-0.358477314	3.532967397	0.12529519	0.225849198	0.314606363	0.441713208	0.202395293	0.467988091
25964_1#275	Christina �hr�n/Nahid Karami	PRJEB23294	SAMEA4607703	ERX3396852	ERR3372700	-0.177304207	-0.576153445	-0.018658146	0.3567829	-0.047190201	0.916998046	-0.525334163	2.806257193	-0.199974036	1.118810758	-0.27153607	3.156686431	-0.145451436	5.295861396	0.064107201	6.114335685	-0.092995677	5.054733348	-0.045939897	6.893771738	-0.091659398	1.740061088	-0.436375139	3.771883392	-1.293557306	5.419020109	-0.42368683	1.522676139	-0.69857801	4.208527528	-1.45926605	5.911287133	-0.243533117	0.798209647	-0.301986054	1.706480398	-0.421474952	4.0076926	0.087451081	0.096532903	0.164217994	0.203280893	0.127102637	0.19577588
25964_1#276	Christina �hr�n/Nahid Karami	PRJEB23294	SAMEA4607704	ERX3396853	ERR3372701	-0.090226516	0.828110801	0.079198515	0.389207611	0.024024595	0.954665277	-0.436992526	2.760235941	-0.098652459	0.79663269	-0.098757617	2.705706662	-0.315510672	4.508006034	-0.196391767	6.196888514	0.161767712	5.196173149	-0.557823728	5.970783417	0.226221573	1.585085276	-0.126574323	2.872032386	-0.596755168	1.440324523	-0.500690918	1.526301663	-0.655369079	4.219799023	-1.451710995	6.212106665	-0.622367919	0.353497577	-0.869326185	0.970315292	-0.843233628	3.471009491	0.13324934	0.191031893	0.28782764	0.362407613	0.14760713	0.303877589
25964_1#277	Christina �hr�n/Nahid Karami	PRJEB23294	SAMEA4607705	ERX3396854	ERR3372702	0.266309348	-0.667004042	0.058189724	0.170592307	-0.020480061	0.565036555	-0.534678611	1.874250957	-0.241748048	1.142115817	-0.116666356	2.884373697	-0.288817546	4.867898666	0.055156853	6.34635754	-0.152959146	5.109904458	0.077456092	6.077812507	-0.106018628	1.12893335	-0.313160147	2.604258517	-0.522908486	2.428946388	-0.428554527	1.05727255	-0.28341037	3.274528231	-0.84025312	3.904248099	-0.202548129	0.131153917	-0.324513811	0.573423165	-0.21083003	2.300554753	0.132668833	0.163068223	0.173789848	0.21041508	0.161309362	0.198632052
25964_1#278	Christina �hr�n/Nahid Karami	PRJEB23294	SAMEA4607706	ERX3396855	ERR3372703	-0.026397763	-0.419718882	-0.037869562	0.409918743	-0.172844478	0.920821776	-0.792561076	2.623538861	-0.134421486	1.110854944	-0.089193353	3.2224669	-0.157919544	5.536308161	0.147408106	4.8197101	-0.067704085	5.042134451	0.26422708	6.404862474	-0.219698521	0.955029808	-0.453850438	1.957530054	-0.912528567	0.822127649	-0.269008795	1.608712242	-0.429555922	4.237029083	-1.263192089	6.539226277	-0.142933593	0.666268403	-0.237967743	1.06010701	-0.237090463	3.522021985	0.128108541	0.146360848	0.192154518	0.216155743	0.177273062	0.192640283
25964_1#279	Jan Michiels	PRJEB23294	SAMEA4607707	ERX3396856	ERR3372704	-0.515122006	0.299052722	-0.48541315	0.167018979	-0.404928454	0.753566312	-0.96349405	1.482958376	-0.296266544	1.23436391	0.303751312	3.466250986	-0.288447509	3.311682688	-0.308979904	-1.483305764	-0.156400019	-1.782301368	-0.410150071	-2.920423101	-0.151536849	0.920238682	-0.328655026	0.956063161	-0.368867672	-1.761726795	-0.066589146	1.428665133	-0.409832947	2.953328705	-0.844674495	2.428382408	0.492789154	-0.60472298	0.211549778	-1.597728351	0.130865663	-0.401854694	0.377391896	0.256349251	0.39253657	0.336046407	0.419313443	0.350276586
25964_1#28	Carl-Fredrik Flach	PRJEB23294	SAMEA4607470	ERX3396605	ERR3372453	-0.241441612	-0.567402813	0.257550594	0.263162864	0.249373833	0.504915972	-0.128271655	1.195762684	-0.056591647	0.215927885	-0.102531948	1.115471496	-0.201572342	1.078751231	0.049598239	-0.723945781	0.083202501	-0.951048253	-0.019083005	-0.263608511	-0.08068789	-0.004153211	0.051594506	0.963463101	-0.211784191	0.918287518	-0.029868932	0.874286638	-0.079016974	2.577203314	-0.4613209	2.492051832	0.203109053	-1.893635604	0.161758628	-1.896803419	0.064571	-2.68232126	0.123336789	0.114902019	0.166277327	0.1795879	0.130254015	0.151023859
25964_1#280	Jan Michiels	PRJEB23294	SAMEA4607708	ERX3396857	ERR3372705	-0.213847232	-0.775774759	-0.013697937	-0.157554442	-0.058066764	0.065097188	-0.277684135	0.615551779	-0.190715248	1.194739369	-0.365200379	3.011501801	-0.346016357	4.565789191	-0.321597196	0.119382108	-0.24989395	0.045932087	-0.161083192	0.245070873	-0.41639985	1.633852012	-0.509481936	2.795852393	-1.112728852	2.984496338	-0.323625416	1.13624614	-0.482911716	2.609335511	-0.802936839	3.704666608	-0.159468968	-0.422536403	-0.160822468	0.288078908	-0.420380553	1.850622823	0.094732575	0.112713747	0.112813292	0.186556625	0.171513486	0.258102034
25964_1#281	Carl-Fredrik Flach	PRJEB23294	SAMEA4607709	ERX3396858	ERR3372706	0.169461321	-0.195845971	-0.135084569	-0.0084961	-0.054251276	0.029444524	-0.390278176	0.475049411	0.022729923	0.383408013	0.181984582	1.183989741	0.195223171	2.496227469	-0.181119259	0.149976332	-0.286094557	0.194270142	-0.210140473	0.827721313	0.028430322	0.992443963	0.111461922	2.235288234	-0.204239891	2.161916903	-0.508907256	1.020800205	-0.683542303	2.572904605	-0.637800896	2.943258765	-0.015230991	-1.510346551	-0.012258987	-0.873643371	-0.058701283	1.060640061	0.196218486	0.072509763	0.334591099	0.298169798	0.337280212	0.332835171
25964_1#282	Carl-Fredrik Flach	PRJEB23294	SAMEA4607710	ERX3396859	ERR3372707	-0.022998585	-0.738520325	-0.012082046	0.137344097	-0.085102817	0.063334802	-0.340769046	0.670894262	0.186012557	0.377143617	0.108601074	1.972523065	-0.022117284	2.033501404	-0.190384705	-7.34E-04	-0.1337822	-0.020836299	-0.217443884	0.974828144	0.005970147	0.95859029	-0.124198211	1.636022825	-0.48458881	1.784019693	-0.368052937	1.267853007	-0.854785797	3.61933105	-0.729710485	3.790796225	0.077471173	-2.202487687	-0.111745761	-1.216212055	-0.238965095	0.440772038	0.11490292	0.201722793	0.155962387	0.245365322	0.154156839	0.273595917
25964_1#283	Carl-Fredrik Flach	PRJEB23294	SAMEA4607711	ERX3396860	ERR3372708	0.051911394	-1.408419925	0.062053024	-0.069671607	0.045778095	0.298366802	-0.431909891	1.214734987	0.094408631	0.616921361	-0.060838532	2.01661052	-0.090534581	2.822580557	0.070143251	0.476054285	0.143330189	0.324442523	-0.151434804	1.330477585	-0.086609399	1.625551942	-0.182151726	2.128078748	-0.439453434	2.268285374	-0.415189499	1.469779473	-0.937688709	3.314711371	-1.015248235	4.024367897	0.17113454	-0.931697365	0.328087788	-1.563946353	0.256522571	-1.282266894	0.114192497	0.24018706	0.147955464	0.413779253	0.172803891	0.288137123
25964_1#284	Carl-Fredrik Flach	PRJEB23294	SAMEA4607712	ERX3396861	ERR3372709	-0.136852592	-0.412259215	0.121431867	0.393746724	0.085708919	0.4610068	-0.27868588	0.740189663	0.05918848	0.754015265	0.087293723	2.0273891	-0.090158713	4.270998672	0.227146158	-0.130744614	0.310924793	0.397706523	0.252058091	0.583075	-0.097580901	1.070630406	-0.113267747	2.393968655	-0.529918226	2.22371307	-0.409478185	1.665464984	-0.766338123	4.33844429	-1.456876913	7.280165066	-0.058794014	0.150406727	-0.181112757	0.824662551	-0.229215223	1.775823026	0.106426637	0.080277762	0.127435645	0.129228704	0.109892108	0.131821701
25964_1#285	Christina �hr�n/Nahid Karami	PRJEB23294	SAMEA4607713	ERX3396862	ERR3372710	-0.3617672	-0.828137437	0.115217197	0.667604456	0.127950968	0.843173985	-0.380486427	1.607983509	0.077794678	1.344622176	0.031219497	3.410153484	-0.129143301	5.174825579	-0.142335692	3.483137059	-0.130075597	5.097326239	0.040935227	5.695352686	-0.101064649	0.748611043	-0.276373568	1.201959252	-0.67653745	-0.328521959	-0.399593801	1.964958194	-0.632692285	4.623853904	-1.498567045	6.043066158	-0.195240501	1.69355909	-0.260836147	2.271955352	-0.300404702	4.577349858	0.076284751	0.22287004	0.107794279	0.36771834	0.151273388	0.246524563
25964_1#286	Christina �hr�n/Nahid Karami	PRJEB23294	SAMEA4607687	ERX3396863	ERR3372711	0.117474133	-1.163447624	-0.033876336	0.410084503	-0.111484182	0.758619624	-0.530374252	1.96436271	-0.137823471	0.735520229	-0.236370598	2.694079516	-0.118817023	5.518191264	0.028294961	4.203950476	-0.134517992	4.783549935	0.078504246	6.351224402	-0.199143631	1.277890943	-0.390967728	2.845679067	-0.887998862	2.985285927	-0.181766182	1.764971873	-0.224375071	4.532954	-1.124217982	5.925010938	-0.186215098	0.724886128	-0.292952453	1.005105678	-0.431835243	3.675119687	0.121511653	0.171335445	0.138038525	0.311239462	0.166258237	0.226184453
25964_1#289	Jan Michiels	PRJEB23294	SAMEA4607716	ERX3396866	ERR3372714	-0.535967839	-1.435272518	-0.023824387	0.315404268	-0.370872079	0.646842599	-0.716462642	1.437718155	-0.080954335	1.016106367	-0.195319084	3.042622809	-0.244279195	4.670989677	-0.43920789	0.715319425	-0.248649107	1.654656224	-0.18802841	1.689141773	-0.180225795	1.648876759	-0.416079547	2.849589949	-0.953312474	1.859458292	-0.06443125	1.222087416	-0.738633007	3.505136555	-0.891162246	3.715966692	-0.460577228	-0.067887849	-0.399248895	0.380529314	-0.631640072	1.626552353	0.093816509	0.157110144	0.2377227	0.249174241	0.162454651	0.243631063
25964_1#29	Carl-Fredrik Flach	PRJEB23294	SAMEA4607471	ERX3396606	ERR3372454	-0.589962253	-1.160122011	0.109962714	-0.039868175	0.003497922	-0.139823781	0.015820609	0.95528694	-0.048797004	0.483937826	-0.210598024	1.254780891	-0.159182542	2.279771573	-0.175330665	-1.445333846	-0.204257554	-1.912967465	-0.200405406	-1.823975809	-0.209633952	0.608924624	-0.153392563	0.528277033	-0.433664944	-1.892555403	-0.379488169	0.423366475	-0.629712158	2.990581143	-0.954686942	4.911275554	0.141334999	-0.963291353	0.172371955	-0.190039756	0.133129468	0.411062611	0.107619318	0.068242711	0.15391292	0.132789875	0.83090691	0.1417463
25964_1#291	Ed Moore	PRJEB23294	SAMEA4607718	ERX3396868	ERR3372716	-0.053049809	-0.718832232	-0.124904785	2.02E-04	-0.153128684	0.378662114	-0.493502282	1.571703944	-0.142516316	0.881116801	-0.350147482	2.796737152	-0.206248127	3.967394532	-0.29042504	1.058951727	-0.271282716	1.277102676	-0.148136367	1.631799098	-0.159335041	1.802758249	-0.269673953	2.878715386	-0.925629948	3.192702155	0.055237917	1.681597354	-0.677900466	2.818600264	-0.669906481	4.31782189	-0.16029225	0.260865508	-0.150588063	0.713309407	-0.173930118	2.264695448	0.081550973	0.096283214	0.095100825	0.140747242	0.125273569	0.140808483
25964_1#292	Ed Moore	PRJEB23294	SAMEA4607719	ERX3396869	ERR3372717	-0.320010774	-0.191924289	-0.222548579	0.231290896	-0.11041886	0.896090351	-0.384288293	1.463075027	-0.112334045	1.144992875	-0.329543323	2.982694284	-0.31151182	3.740889145	-0.45145649	0.730685818	-0.373905531	0.671256453	-0.388367885	0.542418478	-0.228157941	0.705298626	-0.329858401	1.52926388	-0.633118235	1.802028355	-0.105591534	1.250042482	-0.489336872	2.985894176	-0.591167843	3.654247532	-0.118147055	-0.415791068	-0.062113892	0.058540233	-0.073590015	1.222744741	0.167152498	0.174804077	0.178840647	0.195988204	0.168825349	0.242799958
25964_1#293	Ed Moore	PRJEB23294	SAMEA4607720	ERX3396870	ERR3372718	-0.2213757	-0.987931904	-0.428153612	-0.079071266	-0.253390117	0.529457575	-0.42948367	1.25499906	-0.113977412	0.67395982	-0.14612792	1.592790814	-0.280582498	1.092094162	-0.205595025	0.046244064	-0.272898297	-0.056663069	-0.33258721	0.341027614	-0.22418871	1.316814762	-0.221475178	2.026002367	-0.893155974	1.450265315	-0.021782854	2.368301865	-0.506434417	5.585117386	-0.960425749	8.09365473	0.001551657	-2.369207744	-0.119761412	-2.363852819	-0.262623462	-0.3292229	0.125683412	0.070936165	0.14888526	0.155451797	0.158617405	0.156737502
25964_1#294	Christina �hr�n/Nahid Karami	PRJEB23294	SAMEA4607721	ERX3396871	ERR3372719	-0.158258035	-0.462821705	-0.041823364	0.225130462	-0.06485724	0.612784215	-0.504402217	1.75458915	-0.280890521	0.994262713	-0.225972467	3.019236591	-0.425724824	4.540949683	0.091566931	4.770639606	0.047573715	5.960901879	0.081655027	6.146127522	-0.034463844	0.830054607	-0.468202071	2.256332567	-1.056679412	1.80451237	-0.40827332	1.769254241	-0.467893778	4.804487988	-1.686830204	6.208219117	-0.212435365	0.754868192	-0.278803708	1.759787742	-0.372186295	3.613050924	0.236655184	0.206925048	0.259230535	0.292467038	0.246810557	0.229891441
25964_1#295	Christina �hr�n/Nahid Karami	PRJEB23294	SAMEA4607722	ERX3396872	ERR3372720	0.087391259	-0.128910318	0.033433421	-0.196969774	0.032216965	0.100026745	-0.310044046	0.926688648	-0.107366584	1.358254996	0.047268506	3.387924465	-0.153715662	5.26141201	-0.310596744	5.286334447	-0.13041877	6.058277755	0.429033794	7.661856638	-0.118127277	1.409662568	-0.615550015	3.859862118	-1.304722704	5.003971043	-0.210351265	1.593212967	-0.434593292	4.308621955	-1.242090455	6.539591402	-0.288076921	0.908098574	-0.323790437	2.040148499	-0.251730062	4.571580627	0.142177343	0.185580334	0.209497971	0.240273582	0.191075474	0.242066884
25964_1#296	Christina �hr�n/Nahid Karami	PRJEB23294	SAMEA4607723	ERX3396873	ERR3372721	-0.563173979	-0.998621382	-0.315284015	0.156317668	-0.268269694	0.770617601	-0.937976	2.885368521	-0.011802034	1.283619355	0.0555657	3.11390022	7.78E-04	5.243402238	-0.051043036	5.195525171	0.058321576	6.632837535	0.161361244	8.483288492	0.010510711	1.262608101	-0.241707987	1.56776225	-0.518372193	-0.267898724	-0.377005682	1.70420682	-0.801879319	4.373771996	-1.502514741	6.655884432	0.0716344	-0.976625781	0.035304767	-1.308791713	0.443308949	-0.019906089	0.136135444	0.170040881	0.158604078	0.254438341	0.172374712	0.279146601
25964_1#297	Carl-Fredrik Flach	PRJEB23294	SAMEA4607724	ERX3396874	ERR3372722	-0.117841163	-1.117549319	0.007501919	0.008385262	0.172799501	0.492615335	-0.162279688	1.365428058	-0.015320079	0.294505408	0.038902106	1.281604804	-0.0526369	3.210336971	-0.107089253	0.567608982	-0.108379949	0.656039303	-0.109750374	0.50371445	-0.110775955	1.442845323	-0.339231071	2.641844886	-0.745983439	2.335175377	-0.383246174	1.277965888	-0.563188359	3.839062806	-0.758866097	3.851449585	0.134768093	0.432865595	-0.176615519	1.008798926	-0.119890502	2.897278542	0.059478842	0.146834315	0.107907542	0.283428478	0.126546451	0.179485476
25964_1#298	Carl-Fredrik Flach	PRJEB23294	SAMEA4607725	ERX3396875	ERR3372723	-0.387061323	-1.454604007	0.080016289	0.011516293	0.064812149	0.148156698	-0.23510028	1.003245102	0.135780687	0.807376259	0.163154945	1.702842488	0.033167752	3.670243148	-0.033093349	0.101131251	-0.067043059	-0.047711993	-0.063220954	0.601394943	-0.109455096	1.542431253	-0.324810322	3.599617178	-1.037409917	4.254136336	-0.374317305	1.978541229	-1.064585328	4.672038047	-1.53395977	7.048545812	-0.005937668	0.304993456	-0.135303507	0.895802889	-0.281317492	2.451476097	0.06110751	0.250825744	0.089422153	0.325606896	0.146288039	0.267983059
25964_1#299	Ed Moore	PRJEB23294	SAMEA4607726	ERX3396876	ERR3372724	-0.32357799	-2.113143154	-0.195184162	-0.091435514	-0.266640762	0.343623411	-0.517310177	1.702959869	-0.17578658	0.904597115	-0.455150037	2.939267046	-0.43652171	3.596108053	-0.171240389	0.525025163	-0.182352127	0.929148387	-0.257605207	0.745752567	0.200163664	0.055941009	0.139584088	0.616127303	0.094438775	1.255555356	-0.337668072	2.38455153	-0.809918212	4.62333739	-1.550628679	7.606945335	-0.016456715	-0.443780988	-0.127257791	0.269439721	-0.309977575	2.330042875	0.078598096	0.1225154	0.162256963	0.282578221	0.139700682	0.206974978
25964_1#300	Ed Moore	PRJEB23294	SAMEA4607727	ERX3396877	ERR3372725	-0.773538988	-0.561371284	-0.087273315	0.149482609	0.165221143	1.226427525	-0.326782843	2.101548225	-0.211555989	1.248870229	-0.080591095	3.066132084	-0.285334165	3.971710504	-0.327316067	0.509660896	-0.436833091	0.496237307	-0.502527918	0.805668034	0.056726538	0.215034371	-0.001098205	0.907625415	-0.166517934	0.925206286	-0.166002037	1.604555528	-0.497481559	3.726694755	-1.281672712	4.5718936	0.054982529	-1.117089156	0.01876157	-0.503959657	0.004863032	0.894663721	0.176995167	0.090299998	0.187245674	0.163081362	0.250193159	0.297436263
25964_1#301	Ed Moore	PRJEB23294	SAMEA4607728	ERX3396878	ERR3372726	-0.051036377	-3.236219644	-0.001630346	-2.438633667	-0.089367081	-1.390683668	-0.008069938	-0.605698344	-0.201276179	0.830295797	-0.047182559	1.680768971	-0.102932998	3.672136192	-0.335709961	-2.460797701	-0.345650414	-2.098480739	-0.352148117	-1.041409966	-0.321147945	0.859504448	0.152727494	0.459662422	0.147343736	-0.013915308	0.336820306	-0.089206732	0.530319615	-0.27917804	0.18541716	3.413635059	0.169273483	-0.854806412	0.058290098	0.147962976	-0.128214402	1.337707376	0.117593491	0.574163593	0.240500978	0.914797493	0.141904524	0.775121215
25964_1#302	Christina �hr�n/Nahid Karami	PRJEB23294	SAMEA4607729	ERX3396879	ERR3372727	0.088628214	-0.855837645	0.032551477	0.262401228	-0.162788934	0.528564956	-0.273123402	1.738014213	-0.177608506	0.998242959	-0.139718237	2.742762726	-0.220963028	4.678443019	-0.102457288	3.970479718	-0.037127702	4.800796589	-0.007446343	5.646361893	-0.14291821	1.587599145	-0.446543587	3.792527038	-1.329784832	4.974299363	-0.330680429	1.616893437	-0.656929048	4.433913952	-1.583058233	5.844961308	-0.457772614	0.349072812	-0.436628268	1.340143909	-0.513454128	3.165153696	0.216398884	0.248946213	0.222006309	0.399516074	0.249822863	0.287917815
25964_1#303	Carl-Fredrik Flach	PRJEB23294	SAMEA4607730	ERX3396880	ERR3372728	-0.325174028	-0.291067313	0.077965875	0.106045064	-0.078552981	0.275948339	-0.135042626	0.689517602	0.188103314	0.72718847	0.290293254	1.782965251	0.109498652	2.656207429	-0.007183976	0.012521928	-0.030397078	0.39595682	-0.105291577	0.62749769	0.129035427	0.178978348	0.097984742	0.811605605	-0.305543746	-1.340372404	-0.371176886	0.744426741	-0.671860316	3.244763455	-0.402077839	2.311312963	-0.090360126	-0.204204986	-0.161974771	0.006122799	-0.249447393	0.314793366	0.108404713	0.12021036	0.119206266	0.166345893	0.154490552	0.180781231
25964_1#304	Christina �hr�n/Nahid Karami	PRJEB23294	SAMEA4607731	ERX3396881	ERR3372729	0.097595201	-0.371765953	-0.314760064	0.042813906	-0.24622348	0.448110554	-0.614655575	1.247767807	-0.085429909	1.217494344	-0.131994218	3.160039193	-0.216267666	5.389489497	-0.012235071	4.851779412	0.025946061	5.599675997	0.135972641	7.284380986	0.011835547	1.280840004	-0.271294001	2.53252482	-0.82830894	1.651231015	-0.173631369	1.714340133	-0.6514618	3.896633659	-1.229440009	6.407351386	-0.079591099	0.94589695	-0.08602606	1.785827377	-0.161139967	3.963389059	0.176736497	0.133114267	0.189812673	0.202884853	0.214799823	0.174041542
25964_1#307	Carl-Fredrik Flach	PRJEB23294	SAMEA4607734	ERX3396884	ERR3372732	-0.833927653	-1.184117023	0.160980488	0.092913023	0.053345279	0.01032563	-0.102956502	0.394411229	0.015375979	0.863459116	0.327505354	2.293580079	-0.376688282	3.399857119	-0.096016446	-0.348228282	-0.359232256	-0.74304717	0.056326873	0.46891057	-0.167407728	0.472886837	-0.188005005	1.306930255	-0.788212889	0.571031345	-0.512562776	1.97791767	-1.143344965	4.866126814	-1.54415642	6.987697048	0.008062904	-2.211401748	-0.063116678	-0.641945956	-0.109959683	-0.579598422	0.161570495	0.218335571	0.172710643	0.241431307	0.194843279	0.264987787
25964_1#308	Carl-Fredrik Flach	PRJEB23294	SAMEA4607735	ERX3396885	ERR3372733	-0.14424958	-0.938322542	-0.016895408	0.043023471	-0.069122334	0.314654687	-0.328774291	1.209647156	-0.037840578	0.779393892	-0.013039603	2.047981329	-0.248114077	3.175491563	-0.428614847	0.385004723	-0.282284706	0.606585017	-0.29664812	0.77816515	0.113702293	0.350177245	0.155228716	0.886280186	0.134424669	-1.106506246	-0.284246458	1.577381958	-0.628390056	3.709388789	-0.522939377	3.697571777	0.178187072	0.139736311	0.004772769	-0.280292985	-0.211207723	0.159276771	0.111501065	0.246674428	0.21894729	0.304186647	0.175735764	0.285986627
25964_1#31	Carl-Fredrik Flach	PRJEB23294	SAMEA4607443	ERX3396608	ERR3372456	-0.867504584	-2.001423289	0.091681049	0.204026719	-0.018468789	0.512425926	-0.137124942	0.674695503	0.361412312	1.269508855	0.890310823	2.80258445	-0.341806538	0.280044307	-0.515892143	-0.742184552	-0.229807713	-0.665228978	-0.460750338	-0.201538437	-0.131327677	1.472866605	-0.170244458	1.772712527	-0.397047709	1.597399842	-0.059061609	1.499402721	-0.364546311	3.824239572	-0.814814098	2.825563154	0.576541176	-1.945443218	0.828379755	-1.423290351	0.679132086	-0.592011781	0.097446374	0.194606646	0.21873353	0.416301305	0.146528277	0.285790737
25964_1#310	Christina �hr�n/Nahid Karami	PRJEB23294	SAMEA4607737	ERX3396887	ERR3372735	-0.931703944	-2.273555602	0.252350789	0.80133122	0.11004292	1.191887152	-0.172483965	1.806513711	-6.70E-04	0.590597778	-0.141552538	2.362794483	-0.163742078	4.990506841	0.083137561	5.275040122	-0.009926897	5.062828471	-0.192986561	5.864212663	-0.055253888	1.231344393	-0.337863999	2.109760155	-0.601784241	1.285434533	-0.497776611	0.997398689	-0.213092759	2.048222809	-1.089897977	3.159744053	-0.063150779	-0.602388451	-0.31517192	-0.707639227	0.026986892	0.833860417	0.130644114	0.230145626	0.239989722	0.528675286	0.211852002	0.316791149
25964_1#311	Christina �hr�n/Nahid Karami	PRJEB23294	SAMEA4607738	ERX3396888	ERR3372736	0.062175225	0.088169915	0.055048896	-0.120315694	-0.063120095	0.229546746	-0.516709527	1.296935851	-0.158988213	1.416341141	-0.025205463	3.567865794	-0.139128687	5.552791901	-0.095986756	6.017606755	-0.012768569	6.782335184	0.303976734	8.012862361	-0.161009155	1.510017153	-0.549938669	4.108030256	-1.294362793	4.936138784	-0.32879168	1.931408248	-0.453077558	4.638315204	-1.521021448	6.673766358	-0.325752587	1.225640352	-0.278865996	2.30472728	-0.292101225	4.750631831	0.188686545	0.18399842	0.193314623	0.220987444	0.227361864	0.331003741
25964_1#313	Carl-Fredrik Flach	PRJEB23294	SAMEA4607740	ERX3396890	ERR3372738	-0.523697118	-1.955235776	-0.089906288	-0.158556707	0.083988471	0.183367969	-0.157618283	0.830485263	0.059273637	0.351133999	0.138507571	1.955980742	-0.121157338	2.417277177	0.122921659	1.01742088	0.039085416	0.124440861	0.010519727	0.33941519	0.012904601	1.210706161	-0.127170052	2.537223693	-0.818900452	1.880548659	-0.359921541	1.08658488	-0.791880229	3.018067656	-0.540405107	1.710070095	0.208647684	-0.016575978	0.231562257	-0.155023309	-0.140002931	1.218701951	0.030550181	0.175934838	0.200105033	0.270617986	0.153086395	0.250778416
25964_1#315	Carl-Fredrik Flach	PRJEB23294	SAMEA4607742	ERX3396892	ERR3372740	-0.589287562	-1.425522709	0.195978609	-0.404923481	0.326453819	-0.838326512	0.462248881	-0.48768699	0.11617199	0.748780556	-0.00895499	1.77794967	-0.144739148	2.756080399	-0.271213868	-0.195902921	-0.274769133	-0.256520412	-0.173701522	0.827419276	-0.034536779	1.015417011	-0.192851041	1.75882935	-0.460890384	1.889315501	-0.394838211	1.696974115	-0.850239665	4.484003144	-1.453674263	7.520978055	0.158465106	1.293904663	-0.015802198	3.255756772	-0.234948742	4.797810703	0.081980619	0.183612524	0.167642612	0.211918103	0.129834547	0.223151925
25964_1#316	Carl-Fredrik Flach	PRJEB23294	SAMEA4607743	ERX3396893	ERR3372741	-0.259202275	-0.729835026	0.08948282	0.201024395	-0.035586687	0.7227771	-0.278055201	1.765927553	0.008826103	0.838639043	-0.040427139	2.104011348	-0.184250226	3.409858379	-0.24345758	1.261498586	-0.19909953	1.805726048	-0.363637125	1.845845473	0.026702591	0.981129725	-0.205643209	1.905407773	-0.395535563	2.084045801	-0.352156732	1.523672528	-0.587305821	4.009415686	-0.965000671	4.389262557	-0.161842209	0.93823797	-0.303124475	1.44387314	-0.447402999	2.846847299	0.115676541	0.115554265	0.136260004	0.172834177	0.183391439	0.173755805
25964_1#318	Christina �hr�n/Nahid Karami	PRJEB23294	SAMEA4607745	ERX3396895	ERR3372743	-0.049230416	-0.826471254	0.170990162	0.383794603	0.035426418	0.712809085	-0.31416121	1.608462918	-0.255027235	0.963655313	-0.181267099	3.021902298	-0.277500048	4.825439958	-0.286780442	4.605368555	-0.054087392	5.797430677	0.109399536	6.338344612	-0.188679104	1.409442873	-0.634610447	2.840883126	-1.23382508	2.95490842	-0.230170097	1.524078608	-0.77758689	3.776046636	-1.389504969	5.658769133	-0.296298356	0.407891244	-0.388587289	1.181857211	-0.140505137	3.273248814	0.208105963	0.086733846	0.220146874	0.253222862	0.241650128	0.17459834
25964_1#319	Carl-Fredrik Flach	PRJEB23294	SAMEA4607746	ERX3396896	ERR3372744	-0.583859145	-0.771921922	0.177486663	0.434705965	0.126647737	0.648777788	-0.155884605	1.374053157	-0.010010688	0.576077593	0.148879465	1.495076903	-3.27E-04	1.567671251	0.030902633	0.613787188	3.72E-04	0.766716827	-0.16583121	1.512921525	0.013262858	0.705774691	-0.103103496	1.910169299	-0.5117581	1.352720403	-0.286088277	1.638363993	-0.842181631	4.415544767	-1.544180225	7.003995502	-0.091834957	0.277417137	-0.13436822	1.072209382	-0.210626056	1.926429352	0.062196808	0.113891334	0.115782749	0.198657858	0.091173656	0.187176378
25964_1#32	Ed Moore	PRJEB23294	SAMEA4607444	ERX3396609	ERR3372457	-0.178305127	-1.369069787	-0.290715139	-0.16668771	-0.284505449	0.721342896	-0.531588458	1.647615191	-0.14769403	1.125400584	-0.066819387	3.321712106	-0.291582256	3.891333412	-0.234813192	1.724654502	-0.211772626	2.222807629	-0.153815588	3.123591146	-0.299641714	1.327794989	-0.582695921	1.582511438	-0.561499289	2.153161616	-0.188450816	0.565453836	-0.054933269	1.796012543	-0.672313496	2.64862324	0.173026983	0.467075042	0.246315892	1.127883823	0.071512849	1.448445365	0.071151721	0.107657459	0.166025658	0.161379584	0.154178311	0.209399613
25964_1#320	Carl-Fredrik Flach	PRJEB23294	SAMEA4607747	ERX3396897	ERR3372745	0.065047277	-0.387432909	0.03669439	0.143969868	0.06965732	0.081900274	-0.283997473	0.426382835	0.00426102	0.08135248	-0.201115721	1.124133733	-0.218514967	1.546630561	0.01872854	0.880823571	-0.002025208	0.851307627	-0.023136932	1.145057256	0.039067714	1.121615204	0.035750602	2.07295599	-0.393097979	2.171011873	-0.431386047	0.569904361	-0.57503114	2.369351342	-0.497527652	3.131992064	-0.024027099	-0.549668987	0.078927263	0.047590129	-0.051423075	1.212918725	0.216439269	0.20529014	0.258112329	0.350620817	0.268510737	0.265246999
25964_1#322	Carl-Fredrik Flach	PRJEB23294	SAMEA4607749	ERX3396899	ERR3372747	0.035393286	-0.872512955	0.098177103	-0.192720708	0.022277236	-0.569355298	0.137490807	-0.187645357	0.115413686	0.645612688	-0.23499867	0.60263876	-0.148761446	0.055246235	0.05501129	-0.137602166	0.164798129	-0.50674215	-0.049195276	0.019725269	-0.012632084	0.495895107	0.08023058	1.396719859	-0.322266992	1.219661339	-0.228852473	0.832832308	-0.456691911	2.107042815	0.033622505	1.886376417	-0.17237556	-0.409556257	-0.240428502	0.326418565	-0.324965844	1.710922758	0.111167251	0.043169575	0.119355901	0.074481449	0.120588415	0.054389262
25964_1#323	Carl-Fredrik Flach	PRJEB23294	SAMEA4607750	ERX3396900	ERR3372748	-0.006180642	-1.631322321	-0.092424973	-0.053081795	-0.016100882	0.244953267	-0.156894206	0.937935664	0.072202536	0.959058968	-0.043378457	1.92067233	-0.142234375	3.869478976	-0.066572271	0.387230519	-0.07268664	-0.323103902	-0.043692446	-0.109205401	-0.198828961	1.518844223	-0.399613776	2.848795758	-0.841947413	2.903063531	-0.097087092	2.292797358	-0.562069646	5.306523329	-1.496726099	7.344150611	0.033622843	-0.133027771	0.029621557	0.149014752	-0.076158761	1.671080812	0.15882443	0.20621043	0.258140964	0.333302113	0.189784343	0.274658656
25964_1#324	Carl-Fredrik Flach	PRJEB23294	SAMEA4607751	ERX3396901	ERR3372749	-0.273829097	1.170749205	-0.033738701	0.209072318	-0.235106843	0.505965982	-0.425785354	1.701441662	0.008229818	0.81846587	-0.01585224	1.943377702	-0.051110282	3.576054122	0.005065973	0.566353746	0.112838077	1.451145811	0.095642567	1.918839965	-0.084221117	1.386064109	-0.354028407	2.985702006	-0.951452691	4.274758375	-0.365631921	1.737470297	-0.813690306	4.752408869	-1.511068813	6.567898184	0.058502118	-0.259094283	-0.054184061	0.235220664	-0.113446987	7.97E-04	0.177275747	0.224823803	0.198988968	0.254242361	0.189480373	0.293200471
25964_1#325	Carl-Fredrik Flach	PRJEB23294	SAMEA4607752	ERX3396902	ERR3372750	0.169385874	-0.935290135	-0.007039567	0.139369204	-0.039151598	0.506592832	-0.375241034	1.484716131	-0.102884981	0.666620048	-0.218102924	1.700938814	-0.368049105	2.794638372	-0.179568629	0.642023936	-0.242250168	0.958233851	-0.323391177	0.502385672	-0.102662133	1.549166025	-0.264706193	2.876869379	-0.737545467	2.922819375	-0.425545684	1.793704428	-0.945530845	4.413556335	-1.469656577	6.296860529	0.126218897	0.793553591	-0.034607093	1.96960963	-0.081198683	3.085016108	0.100933204	0.166722181	0.113509788	0.21684937	0.140127088	0.206372509
25964_1#326	Christina �hr�n/Nahid Karami	PRJEB23294	SAMEA4607753	ERX3396903	ERR3372751	-0.260920796	-0.557598117	0.062972034	0.165409175	-0.036251698	0.683436088	-0.433991955	1.768615595	0.041209878	1.412883601	0.074491682	3.583136505	-0.117008585	5.378499773	0.207450248	4.778034943	0.472274833	5.354230602	0.536787219	5.814464259	-0.252636953	1.149803336	-0.369208117	2.392536776	-0.555283529	0.714177518	-0.327115354	0.865928125	-0.660929673	2.740138486	-1.251927229	1.96365212	-0.05883292	0.633746884	-0.146080215	1.911078929	-0.240707888	3.536729747	0.225916182	0.136702833	0.298229793	0.150800002	0.280134781	0.256025861
25964_1#327	Christina �hr�n/Nahid Karami	PRJEB23294	SAMEA4607754	ERX3396904	ERR3372752	-0.194390909	-0.143641149	-0.161172264	-0.062085197	-0.133096691	-0.102342951	-0.465911697	0.649467275	-0.084239999	1.211006321	-0.052040857	3.322145469	-0.273212531	5.387070044	0.036170221	4.711952534	0.038394803	4.770749009	0.157013333	6.802983964	-0.120843564	0.57705593	-0.380890141	1.609527587	-0.809409031	0.637762631	-0.456295009	1.727339258	-0.421748942	5.040582883	-1.358366916	6.881199653	-0.244821793	1.210070657	-0.231428857	2.283805234	-0.215397651	4.673640712	0.181576022	0.190422264	0.190247296	0.217358149	0.204817439	0.243437433
25964_1#328	Carl-Fredrik Flach	PRJEB23294	SAMEA4607755	ERX3396905	ERR3372753	-0.631900856	-0.560159393	-0.061878579	0.37486748	-0.258945185	0.087458077	-0.425577514	1.207980075	0.072701655	0.810526126	0.231858593	2.249103593	-0.088688134	3.328812844	-0.100184797	0.667514925	-0.080594019	0.776085237	-0.103744157	1.215400023	0.06774025	0.739289319	-0.051132602	0.602730331	-0.385504879	-0.432447925	-0.532867554	1.193349459	-0.753786694	2.944658871	-0.832314417	3.259686516	-0.366067844	-0.419001427	-0.147699349	-0.214459755	-0.385275775	0.38240672	0.121233477	0.125441941	0.263600876	0.291581437	0.184221955	0.215753577
25964_1#33	Ed Moore	PRJEB23294	SAMEA4607445	ERX3396610	ERR3372458	-0.201375589	-1.386692815	-0.146343471	0.079614264	-0.148289935	1.218998772	-0.51202416	2.102843852	-0.022057646	0.850237266	0.07114434	2.233749772	-0.044515916	2.785007657	-0.308002195	0.275283484	-0.351485663	0.030396112	-0.302889814	0.407058877	0.054417809	1.326028424	-0.150873726	1.481052711	-0.399260519	0.811040888	-0.047691307	1.229924543	-0.531047733	2.760739404	-0.738424483	2.19131266	-0.005992598	-0.317073085	0.173749099	0.219524849	-0.079011769	1.110733451	0.175095698	0.203159176	0.218354101	0.317828367	0.19731445	0.288311392
25964_1#330	Ed Moore	PRJEB23294	SAMEA4607757	ERX3396907	ERR3372755	-0.449726575	-0.267055659	-0.100625131	0.313199558	-0.089097967	0.778061398	-0.286782826	1.342600907	-0.153892355	1.036341348	-0.297017099	2.893993621	-0.285773234	3.426228738	-0.366147904	0.725085405	-0.209384262	0.853666084	-0.205976217	1.217961112	-0.260628902	0.710610636	-0.340515161	1.575640433	-0.679734497	1.455921126	0.003788431	1.288162879	-0.431775656	2.411428152	-0.603062355	3.149317201	-0.099864122	-0.447356684	0.137753101	0.131472914	-0.021011618	1.307493976	0.133296181	0.0435639	0.144934758	0.103176507	0.162188608	0.132244799
25964_1#331	Carl-Fredrik Flach	PRJEB23294	SAMEA4607758	ERX3396908	ERR3372756	-0.305330156	-0.900118026	0.203963594	0.743787779	-0.083543762	0.86388202	-0.294967929	1.539446167	0.215835771	0.849522469	0.145773142	1.884337961	-0.054510485	3.170563491	0.056072857	0.736285302	0.235361528	1.404513515	-0.0049605	1.461357782	0.085536638	0.569501695	0.044976486	1.268603826	-0.004832825	1.167261222	-0.365321652	0.825107316	-0.561105025	2.481649041	-0.792473949	2.749785289	0.011269064	-0.156145061	-0.080636087	0.731523918	-0.182008963	1.894725135	0.156242753	0.155481492	0.216276999	0.24103364	0.160709337	0.20521906
25964_1#333	Carl-Fredrik Flach	PRJEB23294	SAMEA4607760	ERX3396910	ERR3372758	0.019644257	0.5599183	0.077413376	-0.089092843	0.047105419	-0.279117838	-0.219001584	0.028241161	0.298228915	0.907274437	0.366215202	2.142640619	0.064690458	2.818456245	-0.078447105	-0.193408026	-0.125509662	0.110168355	-0.225187447	0.957389187	-0.002510592	-0.374650183	0.056804534	0.038604139	0.199385159	-0.422795886	-0.314403849	0.195513197	-0.623937272	1.623228975	-0.436347078	1.735640845	0.128467662	-0.93432289	0.234269507	-0.09188029	0.019790194	0.205418125	0.047918839	0.044520122	0.078738358	0.101949801	0.15751037	0.251596489
25964_1#334	Christina �hr�n/Nahid Karami	PRJEB23294	SAMEA4607761	ERX3396911	ERR3372759	-0.837209493	-0.993097968	-0.042121688	0.578314523	-0.155317886	0.963567659	-0.778656427	2.883691446	-0.183815621	0.769058585	-0.216354046	2.796699348	-0.311704436	5.252043292	0.083732867	6.07762152	-0.085964127	5.296615411	-0.069288336	6.908498855	-0.205150387	1.510105038	-0.476228587	3.716839237	-1.089813757	5.352007301	-0.658292958	1.473033865	-0.53921078	4.870652575	-1.31002439	6.367077058	0.04273604	0.983192651	-0.421402546	1.215517674	-0.140575114	4.58568175	0.232721902	0.328599488	0.281903401	0.457104256	0.254184323	0.394001506
25964_1#335	Christina �hr�n/Nahid Karami	PRJEB23294	SAMEA4607762	ERX3396912	ERR3372760	-0.01360522	-0.425442523	-0.147553285	0.260735108	-0.184048466	0.830465271	-0.614947441	2.064688192	-0.201058274	1.169964246	-0.168516454	3.332931678	-0.237451643	5.460358534	0.203303959	5.39374075	-0.035439896	5.060568015	0.114967159	5.961273234	-0.122476822	1.005976768	-0.481979051	2.501375045	-0.995346315	1.905346169	-0.346981499	1.537111952	-0.188677531	4.627372306	-1.167128623	6.693409788	-0.072655896	1.139185287	-0.286075734	1.675024992	-0.344653017	4.467705885	0.130438966	0.117329491	0.18752273	0.190616876	0.180172583	0.192745262
25964_1#338	Carl-Fredrik Flach	PRJEB23294	SAMEA4607765	ERX3396915	ERR3372763	-0.370767254	-0.854625837	-0.020495064	0.197983869	-0.248034371	0.41909391	-0.332540406	1.599847501	0.20596816	0.974062853	0.15495327	2.090098271	0.112714436	4.062229226	0.054316843	1.037996891	0.001167025	1.415159877	-0.177100622	1.756449073	-0.063563079	0.817998832	-0.07265578	1.705763766	-0.261678948	1.774035218	-0.457604496	1.439765617	-0.894723087	2.928650902	-0.977287171	4.267838093	-0.155449631	0.470021989	-0.231435312	1.204469802	-0.381037341	2.379955183	0.116298886	0.158024256	0.17524107	0.186841774	0.147176397	0.215479481
25964_1#339	Ed Moore	PRJEB23294	SAMEA4607766	ERX3396916	ERR3372764	-0.401101191	0.359870796	-0.269544318	0.353308348	-0.314807565	1.203518149	-0.819508624	2.334220377	-0.024685203	0.932176934	0.135340218	2.881901864	-0.037067292	3.899677621	-0.244096287	-0.194711188	-0.205986089	0.199973573	-0.160182592	0.934829112	-0.568137261	1.383623679	-0.264920117	1.952322354	-0.432120023	1.021331768	-0.172324351	2.08054222	-0.661520612	4.737576723	-1.458379797	7.308626022	0.170889413	0.967002936	-0.157527356	1.997917676	-0.233196791	3.768504487	0.206987774	0.293914662	0.274063665	0.325689903	0.236430774	0.3403692
25964_1#341	Ed Moore	PRJEB23294	SAMEA4607768	ERX3396918	ERR3372766	-0.061626358	-1.019703003	-0.116429126	0.074821851	-0.183894211	0.609707107	-0.518517894	1.504293643	-0.366100155	0.914849565	-0.582814599	2.652467515	-0.585131113	4.354567276	-0.18183658	0.62494812	-0.35745724	0.066282039	-0.093996659	0.575896762	0.042982308	1.218129336	-0.116670586	1.939689188	-0.676592262	2.548427615	-0.344374213	1.012552339	-0.613644092	3.420413151	-0.814313227	3.321700436	-0.246649578	0.803889608	-0.341067713	2.43238193	-0.620281629	4.352914814	0.179275926	0.101851641	0.193623836	0.123807821	0.226886704	0.303637737
25964_1#342	Christina �hr�n/Nahid Karami	PRJEB23294	SAMEA4607769	ERX3396919	ERR3372767	-0.8781899	-1.129303412	0.051008376	0.368267835	-0.061909467	0.343804211	-0.582882697	1.272128552	-0.123629682	0.757083909	-0.100473967	2.471446959	-0.258908389	4.034294597	-0.283192386	5.503216302	-0.203561926	4.920689425	-0.162928683	6.582927707	-0.139179307	0.728816692	-0.425565518	2.042252924	-0.803445404	1.798832049	-0.487200707	0.836341819	-0.272326237	3.27515563	-1.09305171	4.668647361	-0.002693746	0.441358589	-0.418775664	-0.497808914	-0.255401764	2.731243021	0.292976156	0.17317669	0.325095766	0.292337028	0.40849491	0.25706693
25964_1#343	Christina �hr�n/Nahid Karami	PRJEB23294	SAMEA4607770	ERX3396920	ERR3372768	-0.218267751	-0.580876366	-0.050666882	0.540929864	-0.139380055	0.934139351	-0.813351102	2.199142668	-0.047234855	0.786432525	0.013952501	2.485963519	-0.170980933	4.849882279	-0.07993388	5.512053753	-0.007633771	6.249576699	0.075503291	6.609693262	-0.054374838	0.044077496	-0.210982075	0.385973417	-0.452710521	-0.318109952	-0.286286611	1.259710294	-0.062704003	2.87925199	-0.386870964	2.925697469	-0.075270377	-0.369261353	-0.172605028	-0.783024828	-0.057695674	-0.653947947	0.096975044	0.224357267	0.180303756	0.31704271	0.175253165	0.33504789
25964_1#345	Carl-Fredrik Flach	PRJEB23294	SAMEA4607772	ERX3396922	ERR3372770	-0.200219137	-0.838483723	0.150140498	0.507555762	0.002963681	0.830228148	-0.343560284	2.165796477	0.263741536	1.061254878	0.093750106	2.217172374	0.012992519	3.923096393	-0.058965487	1.068435305	-0.074831909	1.321996132	-0.244702507	2.066994218	-0.077245664	1.309895954	0.056087912	2.506088804	-0.124214289	2.837332644	-0.440396808	1.47829324	-0.967303185	3.366895612	-1.142417729	5.171250635	-0.032415171	0.708313907	-0.091605216	1.577733742	-0.310124964	2.799645914	0.134078774	0.117116037	0.162855532	0.220422408	0.168264235	0.134127543
25964_1#347	Ed Moore	PRJEB23294	SAMEA4607774	ERX3396924	ERR3372772	-0.314975975	-0.858186576	0.056009919	0.041176402	0.210778224	-0.30651352	0.087155977	-0.527147582	-0.36061277	0.88255133	-0.514776737	2.983119592	-0.388890634	0.920881555	-0.38749506	0.719778884	-0.270459977	1.289526051	-0.101924284	1.825542843	-0.244508337	1.774007696	-0.520990825	2.978623278	-1.112505311	3.058079553	-0.03881798	2.316081131	-0.79307451	4.443171564	-1.547543145	6.792152216	-0.21536319	0.487297092	-0.054114242	1.357686393	-0.214193081	3.152004248	0.078849539	0.110772084	0.095270099	0.135460859	0.091305366	0.222000601
25964_1#349	Ed Moore	PRJEB23294	SAMEA4607776	ERX3396926	ERR3372774	-0.158351595	-0.954001502	-0.0400963	0.359258184	-0.260281496	1.084662554	-0.635359936	2.555253836	-0.223635106	0.395866664	-0.268181338	2.165320005	-0.331118908	2.73505027	-0.403268155	0.199724413	-0.326047359	0.843981888	-0.220597153	0.583801192	-0.279882647	1.49988034	-0.431593212	2.867308123	-0.923602915	3.276786624	0.358385163	2.61796456	-0.702976995	5.368789637	-0.783000588	7.234718506	-0.250284216	0.924126196	-0.16125953	2.762760921	-0.490077942	4.539216573	0.400475913	0.25353083	0.416368898	0.32740501	0.441296153	0.38001349
25964_1#35	Carl-Fredrik Flach	PRJEB23294	SAMEA4607447	ERX3396612	ERR3372460	-1.28E-04	-0.484449913	0.165125904	0.054538755	0.09945951	0.088231506	-0.166519204	0.926052094	0.00479315	0.488001221	0.173008606	1.506149642	-0.068737786	2.539629278	0.036316097	1.026450639	-0.058382122	0.603695585	-0.090061428	0.03604133	-0.079651298	1.331340285	-0.074778782	2.769276585	-0.714410807	2.333591618	-0.34266432	0.685305054	-0.670165101	2.488712748	-0.81985597	3.622665072	-0.04903282	-0.943082632	-0.087322718	0.581151692	-0.096682465	1.909508145	0.049299595	0.083112933	0.131828738	0.194020058	0.075503149	0.185592468
25964_1#350	Christina �hr�n/Nahid Karami	PRJEB23294	SAMEA4607777	ERX3396927	ERR3372775	-0.164060612	-0.402159651	0.00376383	0.195935578	-0.136058055	0.73913149	-0.827599126	2.433140721	-0.207194312	1.300555342	-0.2426508	3.437129056	-0.277438948	5.226678253	-0.006720616	4.501920498	0.064707472	5.552292064	0.188817331	6.259709805	-0.016167501	0.454499929	-0.336727233	1.493876582	-0.791353368	0.954459038	-0.316401087	1.815357182	-0.539280946	4.517055413	-1.672908732	5.99387984	-0.197062041	-0.110922281	-0.148353923	0.305943884	-0.227385859	1.537786235	0.214874939	0.243052601	0.227887965	0.280724099	0.220587252	0.311566365
25964_1#353	Carl-Fredrik Flach	PRJEB23294	SAMEA4607780	ERX3396930	ERR3372778	-0.247039462	-0.288565517	0.169369353	0.271847019	0.089722928	0.474070031	-0.146843942	1.029816417	0.032097864	0.611754832	0.025851853	1.670175618	-0.069683014	2.757411392	0.057323729	0.41698926	0.212592592	0.70505039	-0.067536183	0.603852692	0.077300622	0.660596862	-0.162727491	1.585583217	-0.23366085	1.138974686	-0.321972766	0.615443035	-0.85756586	2.389956037	-0.896565186	3.482694323	-0.046151631	-0.354971934	-0.066952991	0.411369185	-0.145534495	1.053948663	0.066932611	0.068300506	0.096512176	0.135125646	0.134533346	0.148443812
25964_1#354	Ed Moore	PRJEB23294	SAMEA4607781	ERX3396931	ERR3372779	-0.118565677	-1.119250639	-0.043556831	-0.405689104	-0.014385747	-0.668201531	-0.179251227	-0.108407553	-0.129627731	1.007706648	-0.169978546	2.872546951	-0.268175826	3.490197614	-0.398951938	0.357249199	-0.263740918	0.107381704	-0.214595227	0.22658274	-0.150045275	0.815772093	-0.159094078	1.629009928	-0.340863887	1.344698163	-0.043051217	0.733545335	-0.146893148	1.983916944	-0.638180523	3.53495571	-0.007447086	-0.526284014	-0.028392011	-0.710718509	-0.142908475	0.300008347	0.109971266	0.108125031	0.150113415	0.159445019	0.134530357	0.18413003
25964_1#355	Ed Moore	PRJEB23294	SAMEA4607782	ERX3396932	ERR3372780	-0.891731097	-1.850230182	-0.042747965	0.268152609	-0.016817038	0.526250152	-0.354115094	1.034082791	-0.065371618	1.609123792	0.048331339	3.665329488	-0.16380591	4.51916276	-0.330082464	0.73984431	-0.340329489	0.585505227	-0.409472463	0.281788364	-0.242168535	0.937311648	-0.20077069	1.586259303	-0.62904101	1.426375632	-0.062098954	1.814022712	-0.684772917	3.531656833	-0.75986146	3.741635303	-0.083046713	-0.420340165	-0.146060163	0.073999569	-0.389964593	1.120673084	0.146869309	0.359188054	0.159823586	0.435295315	0.201389441	0.628860679
25964_1#357	Carl-Fredrik Flach	PRJEB23294	SAMEA4607784	ERX3396934	ERR3372782	0.068272894	-2.164425339	-0.203317412	0.078789909	-0.33013941	0.002403992	-0.342804744	1.016985778	0.150410912	0.04849638	0.098660648	0.97557269	-0.249119829	1.505608546	0.378490986	-0.240453961	-0.048616817	-0.914040809	0.348196627	0.648027094	-0.177364763	0.965330758	-0.306001634	0.366473867	-0.001121302	-0.484915109	-0.517222158	1.369440956	-0.705134144	2.932505621	-0.820878913	2.03041781	0.121280606	-0.471619321	-0.056587638	-0.540739193	0.030465845	1.118248087	0.291750437	0.483203298	0.361527162	0.607742329	0.417534516	0.632464724
25964_1#358	Christina �hr�n/Nahid Karami	PRJEB23294	SAMEA4607785	ERX3396935	ERR3372783	-0.247832739	0.064944015	-0.154533447	0.317896478	-0.109578207	0.667732848	-0.581101836	1.873121472	-0.147072171	1.084307855	-0.154479436	3.148319223	-0.302574191	5.085734168	-0.09717578	5.029534633	-0.013870999	5.292971052	0.038467054	6.482042635	-0.070105086	1.590602042	-0.353901027	3.894849777	-1.084545369	5.37561474	-0.415930466	1.757783863	-0.642455798	4.295140409	-1.542552337	6.28762891	-0.122496852	0.735837046	-0.118273397	1.990240425	-0.304640887	3.881206677	0.182894574	0.204028824	0.22776148	0.289459495	0.541284134	0.311723033
25964_1#359	Christina �hr�n/Nahid Karami	PRJEB23294	SAMEA4607786	ERX3396936	ERR3372784	-0.048024461	-0.664611765	0.038710106	0.219093503	-0.036592358	0.511507568	-0.484033565	1.854481204	-0.292732516	0.839575371	-0.259214402	3.000579833	-0.296599302	5.672364012	0.10701824	6.21388654	0.089389126	6.969551954	0.147458582	7.476719227	-0.040843505	1.813666949	-0.482498199	4.002048501	-1.22616832	4.67068819	-0.498346553	1.516642903	-0.827697446	3.95281551	-1.377882521	6.159270663	-0.274265888	0.5594967	-0.311084384	1.329744768	-0.330060007	3.641912046	0.125267273	0.148905912	0.206284531	0.257195534	0.211461702	0.358415269
25964_1#36	Carl-Fredrik Flach	PRJEB23294	SAMEA4607448	ERX3396613	ERR3372461	-0.174637438	-0.36072083	0.079051275	0.384901626	-0.001009778	0.960162694	-0.465168831	2.116884653	-0.008573835	0.632814189	-0.290008142	1.634258984	-0.245317798	3.887223787	0.0545138	0.161911884	0.036858856	0.237066284	-0.028637756	0.480023588	-0.087142885	0.789241648	0.023390358	1.797764362	-0.277016261	1.213562378	-0.955294339	1.187431916	-0.721993015	4.571519607	-1.330685399	7.339353309	-0.093447973	0.993193624	-0.34501224	2.58169971	-0.505085004	4.374388198	0.171475682	0.118637805	0.211491954	0.176033389	0.181600106	0.162195074
25964_1#360	Carl-Fredrik Flach	PRJEB23294	SAMEA4607787	ERX3396937	ERR3372785	-0.246546945	0.168572487	0.075149434	0.531869094	-0.142020868	0.766960556	-0.413475758	1.809632615	0.141650278	0.721031761	0.131607226	1.506030098	-0.008440043	3.23216775	-0.178811063	0.544577635	-0.144705297	0.577911663	-0.259642731	0.577501211	0.078024416	1.477253381	-0.097194175	2.453380567	-0.502676789	2.584887933	-0.442233056	2.160623766	-0.826231662	4.820814332	-1.372572171	6.930909456	0.121028988	1.293475303	-0.090133492	2.650331846	-0.334877808	4.195844474	0.13316519	0.234736438	0.290981618	0.37725974	0.148737562	0.242348525
25964_1#361	Carl-Fredrik Flach	PRJEB23294	SAMEA4607788	ERX3396938	ERR3372786	-0.904068018	-1.466488413	-0.005854097	0.255463665	-0.186903409	0.141850116	-0.071602212	1.089376977	0.137096142	1.01627338	0.129610276	2.33517323	-0.059635668	3.654685948	-0.062013851	0.458243642	-0.017071915	0.346283085	-0.272866273	0.618064276	-0.060854185	1.093438024	-0.310308485	1.595929699	-0.395300696	1.127305146	-0.39947259	2.071914688	-1.001817138	4.661918464	-1.384869247	7.257639932	0.018083263	-0.147970502	0.138520178	0.349885785	-0.204442548	0.293092137	0.048269693	0.022888918	0.115640108	0.13406264	0.142975839	0.142790416
25964_1#362	Carl-Fredrik Flach	PRJEB23294	SAMEA4607789	ERX3396939	ERR3372787	0.058965206	-0.603106862	0.178509668	-0.281213006	0.041583759	-0.40910117	-0.025466767	0.275400883	0.150830394	0.299055314	0.061849209	1.037834451	-0.06300744	3.325656396	-0.076196835	1.166721187	0.060180711	1.381356115	-0.189370368	0.338032879	-0.108922802	1.553389601	-0.376370635	2.559077495	-0.583288913	2.828125594	-0.285786008	1.950526819	-0.625789513	4.073432279	-0.841252722	4.283585976	-0.026211444	0.413540323	0.050422202	1.351555308	-0.108894347	2.103562922	0.06438858	0.138324922	0.088757055	0.216906097	0.069939978	0.206733349
25964_1#363	Ed Moore	PRJEB23294	SAMEA4607790	ERX3396940	ERR3372788	-0.059678308	-1.120049066	-0.124736459	-0.079309437	-0.200008967	0.523472893	-0.231791645	1.576181464	-0.322825743	1.142701121	-0.490555366	2.800330775	-0.357812095	4.150302262	-0.172893685	0.809003269	-0.273619589	0.813563572	-0.047798915	1.242863967	-0.203575289	1.790991294	-0.415881818	2.565332404	-0.683289834	2.927204963	-0.190253185	1.378831772	-0.510867004	3.169984525	-0.697542385	4.512941891	-0.13007352	0.531023013	-0.134489944	1.063510587	-0.329192962	2.431682891	0.09575561	0.094425772	0.130997396	0.160304466	0.15280199	0.160544032
25964_1#365	Carl-Fredrik Flach	PRJEB23294	SAMEA4607792	ERX3396942	ERR3372790	-0.538378785	-1.931422403	-0.291913802	0.079905336	-0.242874749	0.061441314	-0.321000903	0.477044354	0.053143329	0.368497406	0.041679077	1.415348963	-0.014974507	2.502892458	-0.038745619	1.146883642	0.324712248	2.88122392	-0.194098148	1.658458987	-0.276657911	1.488632784	-0.460449944	1.741147819	-0.688916883	1.386230929	-0.320845066	1.392106669	-0.627498212	2.620183586	-0.639229579	0.809084024	0.361422912	-0.229396147	0.124745001	-0.371877231	-0.012372634	0.872899214	0.212750762	0.258922335	0.288943466	0.297365362	0.26651897	0.32650909
25964_1#366	Carl-Fredrik Flach	PRJEB23294	SAMEA4607793	ERX3396943	ERR3372791	-0.362863078	-1.685097848	0.15754584	0.566393593	0.073669162	1.246603285	-0.312521312	2.852492313	0.053334883	0.54524059	0.020393322	1.347464208	-0.012453383	1.887911652	-0.016359514	-0.492195525	-0.14027641	-0.547580842	-0.066316387	0.597741889	-0.242445492	1.527645827	-0.427639399	3.210706841	-1.034512588	4.300852035	-0.215649858	1.376506958	-0.558539505	4.424970281	-0.750067129	4.217660772	-0.022109212	1.15023525	-0.173827344	2.890424335	-0.325171515	4.618897693	0.164781967	0.238298917	0.179839643	0.31000038	0.208527253	0.269758887
25964_1#367	Carl-Fredrik Flach	PRJEB23294	SAMEA4607794	ERX3396944	ERR3372792	-0.309269692	-1.638871469	-0.034469876	-0.097694825	-0.10856764	-0.43696572	-0.28816033	-1.073355089	0.720135786	1.023409373	0.282981487	1.885809932	0.378920184	3.323048218	0.163860716	1.739837186	0.425835899	1.578202695	-0.132230683	2.140287456	-0.127390277	1.642945857	-0.100748837	2.745179922	-0.825491381	1.551584999	-0.170821006	0.983151216	-0.593099105	2.324760951	-0.980987888	2.397929902	0.226750621	-1.270659833	0.298978023	-0.494807246	0.057796853	0.340798967	0.104290764	0.223021925	0.130111788	0.352430843	0.436377932	0.232081054
25964_1#368	Carl-Fredrik Flach	PRJEB23294	SAMEA4607795	ERX3396945	ERR3372793	0.030057835	-1.070616657	0.085876362	0.186273929	0.02782765	0.769834662	-0.122264916	0.994071897	0.104671059	0.602051943	0.067687722	2.085753231	-0.02974719	3.418752646	-0.023218097	0.421456805	0.070424485	0.55772828	-0.064825923	1.365976012	-0.017184458	1.224243636	-0.132920167	2.368208886	-0.496679549	2.132873139	-0.315216042	1.008848927	-0.820022167	2.378001898	-0.684106022	2.260901408	0.299113021	-0.70731981	0.079941762	-0.637562259	0.090626037	0.101537427	0.085019354	0.226809696	0.305051903	0.282635427	0.164594088	0.28190935
25964_1#369	Ed Moore	PRJEB23294	SAMEA4607796	ERX3396946	ERR3372794	-0.488521296	-0.671720296	-0.110941598	0.134421563	-0.20219631	0.447683499	-0.509178918	1.085049808	-0.162421539	0.89342229	-0.191769588	2.485438712	-0.180674494	2.738956829	-0.228143091	0.609570836	-0.1752211	0.676681908	0.062925872	1.466194532	-0.275461163	0.572121979	-0.414344473	1.163057027	-0.857691014	0.200711169	-0.259990708	1.363767298	-0.613506778	2.621956886	-1.133500434	2.9409305	0.080850943	-0.807014665	-0.016239055	-0.413185657	-0.199271886	0.650108881	0.114096913	0.108147659	0.134208411	0.134133884	0.164927252	0.199675629
25964_1#37	Carl-Fredrik Flach	PRJEB23294	SAMEA4607449	ERX3396614	ERR3372462	0.102945238	0.309229579	0.058930787	0.023550249	0.049524269	0.041087537	-0.184149575	0.617931415	0.137663304	0.433762212	-0.053275958	1.125111976	-0.075429193	2.927962165	0.201825292	0.277666512	0.200657335	0.52524447	0.058374287	1.144078383	0.022154188	-0.295374635	0.130987167	0.375226418	-0.052300819	0.411956658	-0.365026369	0.63279546	-0.67478718	2.416052106	-0.659995515	3.455477231	-0.106062654	-0.8780884	-0.214452269	-0.290304514	-0.226807247	0.569427175	0.17409108	0.164444292	0.184395413	0.213116765	0.178626577	0.172534021
25964_1#370	Carl-Fredrik Flach	PRJEB23294	SAMEA4607797	ERX3396947	ERR3372795	-0.806901509	-1.551117138	-0.164324033	-0.261491849	-0.181080615	-0.227165218	-0.284221944	-0.081366867	0.240072932	0.781743657	0.208529025	1.920972606	0.024991576	0.897268733	-0.058541534	-2.433593701	-0.021257659	-1.92307744	-0.04940611	-2.465638342	-0.063204203	0.926975179	-0.444995738	1.09897699	-0.733982512	0.519924835	-0.081773049	1.907261251	-0.329870933	3.295732992	-0.311008972	1.814686871	-0.150375785	-0.649178955	0.064282865	0.329795133	-0.276577255	1.384604881	0.151461009	0.173192895	0.196088242	0.250273966	0.182687722	0.236566417
25964_1#371	Carl-Fredrik Flach	PRJEB23294	SAMEA4607798	ERX3396948	ERR3372796	0.091569175	-1.227415929	0.039034035	0.131415905	0.032202422	0.21295826	-0.225235169	0.918341279	0.155399996	1.047294242	-0.057782499	1.815766361	-0.129804931	3.799747818	-0.147126723	1.288814897	-0.116528221	1.535324199	-0.299239791	1.529429465	-0.054757655	1.406383353	-0.340693147	2.364926414	-0.516767849	2.623779307	-0.323327483	1.825868893	-0.789919272	4.088198074	-0.778335987	4.472336294	0.200472712	1.29381587	0.226880225	1.349557731	-0.014242496	1.493532189	0.074897399	0.154854191	0.157255031	0.267601414	0.093054844	0.218719451
25964_1#374	Christina �hr�n/Nahid Karami	PRJEB23294	SAMEA4607801	ERX3396951	ERR3372799	-0.472839584	-0.869270685	0.110374994	0.261467414	-0.24580353	0.729062858	-0.732416817	2.167160376	0.081189322	1.192534597	-0.05181708	2.74959064	0.047399283	4.517658738	0.193707202	4.899029553	0.141273078	4.805324742	0.064758308	6.312903294	-0.247915655	1.707264166	-0.608109435	3.734428011	-1.138407904	5.208106834	-0.402568888	1.267138808	-0.630342115	3.404709324	-1.246090778	4.324904812	-0.181197587	0.288208377	-0.305503965	1.701855621	-0.267771325	3.796329925	0.249567815	0.138769098	0.318867752	0.257541092	0.30048156	0.248551432
25964_1#377	Ed Moore	PRJEB23294	SAMEA4607804	ERX3396954	ERR3372802	0.207067973	-0.84287235	-0.086065852	0.375515716	-0.248602844	1.114979981	-0.822870139	2.498445492	-0.155678394	1.024730496	-0.32734647	2.774623731	-0.238797465	3.735132385	-0.19995412	1.603340991	-0.153115929	1.788711999	-0.04579071	1.981638862	-0.267391349	1.625546038	-0.344521427	3.153352621	-1.038369316	3.679891214	-0.271734345	1.471464562	-0.848673697	3.096053608	-1.492475199	6.449671302	-0.250055556	1.08771714	-0.134491914	2.562265872	-0.485270859	4.761548803	0.057192595	0.060246785	0.086328246	0.185173734	0.10143973	0.168269957
25964_1#378	Carl-Fredrik Flach	PRJEB23294	SAMEA4607805	ERX3396955	ERR3372803	-0.286829728	-0.193058379	-0.07742033	0.046986587	0.003135646	0.549939941	-0.36488185	1.140350022	-0.041624203	0.643076459	0.043840437	1.623858319	-0.131216095	3.39138994	0.111968607	0.124143866	0.117649112	0.336565856	-0.092030926	0.421137913	-0.13118646	0.547707735	-0.328670935	1.626488137	-0.797877062	1.479111218	-0.42030574	2.033589974	-0.646135764	5.580571423	-1.431441746	7.202322892	-0.022788751	1.093258512	-0.240727468	2.790710707	-0.453627743	4.710603409	0.063985069	0.110157455	0.611175313	0.224390777	0.087363056	0.132603944
25964_1#38	Carl-Fredrik Flach	PRJEB23294	SAMEA4607450	ERX3396615	ERR3372463	-0.382508226	-1.151516449	0.068897388	0.222666343	-0.15338913	0.558865875	-0.135168986	1.578288801	0.090532626	0.747770979	-0.127773758	1.419638003	-0.182697381	2.445976714	-0.187074668	-0.044502951	-0.183226001	-0.558432824	-0.202102564	0.047989472	-0.043964746	0.868943639	-0.082949685	0.507858332	-0.549804793	-0.442335456	-0.320901701	0.869805553	-0.560354105	2.635736645	-0.43773225	1.240812137	-0.046279653	-0.276178101	-0.009261242	0.482035546	-0.247062745	0.864607812	0.101875654	0.029293969	0.166215139	0.221073316	0.36330997	0.196707469
25964_1#380	Ed Moore	PRJEB23294	SAMEA4607807	ERX3396957	ERR3372805	-0.636983717	-0.201089216	-0.012191812	0.336391238	-0.047431893	0.917926799	-0.505872323	1.881247791	-0.279173213	1.43614729	-0.049129971	3.593812136	-0.378701001	3.992425107	-0.213430329	0.116730052	-0.320337351	0.447313748	-0.312251456	0.585596748	-0.280205719	0.737501796	-0.388198732	0.74422043	-0.754176873	0.051765613	0.184309909	0.886836843	-0.324371774	2.519062924	-0.337008089	1.809178848	-0.196693462	-0.272731628	-0.303024255	0.007343566	-0.635127518	0.910676278	0.057288873	0.089207085	0.21113619	0.297906245	0.142329241	0.185399981
25964_1#39	Carl-Fredrik Flach	PRJEB23294	SAMEA4607451	ERX3396616	ERR3372464	-0.669877432	-2.346017624	-0.029206617	0.519039646	0.302934885	0.904742313	-0.086242648	1.266471406	0.027831061	0.378576932	0.073894469	1.101910279	-0.141367651	1.930515758	-0.383315813	-1.945887034	-0.302436525	-1.769214854	-0.172138085	-0.291499853	-0.071794005	0.6895425	-0.157614697	1.069008646	-0.706014336	1.105747517	-0.380463731	1.59008449	-0.624455905	4.754826231	-0.859756539	6.911600541	0.19454484	-0.067887196	-0.067405448	0.300784075	-0.060036426	2.028757683	0.231398461	0.360628892	0.308046956	0.523230174	0.271888893	0.37805988
25964_1#4	Carl-Fredrik Flach	PRJEB23294	SAMEA4607430	ERX3396581	ERR3372429	-0.528322415	-0.052125966	-0.096481232	-0.151088628	-0.205236985	-0.107657032	-0.355263613	0.141079585	0.145727356	0.934670769	0.050071291	2.264659287	0.172269318	3.949008842	0.061990621	2.610727223	0.154281585	2.992296821	0.019876226	4.017741733	-0.141595005	0.340021479	-0.246948305	0.955017231	-0.893483661	-0.570535052	-0.507995551	0.586648955	-1.027829874	2.105895738	-1.092888442	1.651822683	0.040649256	0.460186497	-0.023534026	1.087815275	-0.169717392	1.405826116	0.143873916	0.175452726	0.150371932	0.376475659	0.173008799	0.254688982
25964_1#40	Ed Moore	PRJEB23294	SAMEA4607452	ERX3396617	ERR3372465	0.27811469	-1.71687384	-0.426845573	-0.669851586	0.059375586	0.442737791	-0.225604367	1.014370037	-0.026924704	1.385286903	-0.263014308	2.764516216	-0.198980527	4.492426674	-0.167978467	1.148508352	-0.304388573	0.613373298	0.050517196	1.478448572	-0.087121952	1.566036974	-0.269645519	2.868352654	-0.618680601	2.978500246	0.06479963	0.354536685	0.158326656	1.771303491	0.294632507	3.300719111	-0.444015226	-0.190235151	-0.248683179	0.76579631	-0.288257573	2.531949579	0.168709283	0.270243372	0.209811011	0.366588387	0.209078652	0.42222283
25964_1#41	Ed Moore	PRJEB23294	SAMEA4607453	ERX3396618	ERR3372466	-0.095357684	-1.339624224	-0.550916138	0.037922026	-0.257920177	0.63989581	-0.566463329	1.742064	-0.062391685	1.676052168	-0.007901158	3.752981578	0.024032403	4.579357418	-0.197181622	1.516181288	-0.199689485	1.863646212	-0.2202641	2.011304356	-0.275070445	1.146533317	-0.387336808	2.387921025	-0.635029043	1.993167487	-0.572481203	1.787648043	-0.836775655	4.929991519	-1.735800782	7.121836193	0.117925999	0.387569997	0.059166286	0.781504386	-0.0463399	1.554390234	0.123066154	0.121848481	0.165588777	0.144400409	0.180013429	0.157019783
25964_1#43	Carl-Fredrik Flach	PRJEB23294	SAMEA4607455	ERX3396620	ERR3372468	-0.276415339	-1.396126162	0.253834484	0.349852101	0.11827076	0.490296346	-0.080430114	1.318336156	0.114835312	0.756067195	0.246339098	2.154439414	0.042254249	3.683928106	0.150835226	1.156888966	0.120215339	0.960767908	0.115914927	0.838197132	-0.011103654	1.493903708	-0.037869517	2.834627553	-0.596070665	0.608289381	-0.419302338	1.412703577	-0.666545025	3.267499788	-0.878760303	4.228121063	-0.099017675	0.049086117	-0.033018334	1.213234686	-0.394871335	2.06444625	0.13066604	0.218802436	0.232682408	0.284446049	0.213342164	0.250867404
25964_1#46	Carl-Fredrik Flach	PRJEB23294	SAMEA4607472	ERX3396623	ERR3372471	-1.095118518	-1.882671146	-0.016263071	-0.077269539	-0.118425216	-0.028214327	-0.284274617	0.545410305	0.242998812	1.221419021	0.125682221	2.147075725	-0.046156165	3.352688199	0.047440721	0.923528989	0.101037347	1.445021312	-0.241304845	0.412844403	-0.19460924	1.176153923	-0.178007374	2.240115876	-0.293998338	0.984650158	-0.535555806	1.097769746	-0.893560734	2.726700391	-1.071725798	2.628607909	-0.137185485	-0.473933972	-0.030415715	0.218001035	-0.298238001	0.427051653	0.183346237	0.162816858	0.233373383	0.249721555	0.194452784	0.23619989
25964_1#47	Carl-Fredrik Flach	PRJEB23294	SAMEA4607473	ERX3396624	ERR3372472	-0.096102447	-0.713404668	0.064666397	0.338101535	-0.038523855	0.556485187	-0.290344915	1.192305924	-0.004138261	0.626985065	0.064981646	1.746888356	-0.178289863	2.837244465	-0.053815732	0.61310409	-0.031528374	0.768523495	-0.212320973	0.777627838	0.010172745	0.383721955	-0.101691843	1.395887036	-0.190882342	1.247771052	-0.320401396	0.767464187	-0.643746199	2.845113077	-0.536809345	3.159410629	0.129918506	-0.041006932	0.052079449	0.908578601	-0.003258901	2.143284007	0.138282435	0.127011184	0.156620938	0.140906019	0.169907425	0.227728589
25964_1#48	Ed Moore	PRJEB23294	SAMEA4607474	ERX3396625	ERR3372473	0.203683808	-1.345738042	0.189244421	0.196431401	0.119678441	0.453260123	0.086037307	0.368802227	0.111056906	0.985515463	-0.286467404	2.597081939	-0.304138372	3.192008218	-0.191435301	0.31769687	-0.124414879	0.538646333	0.016406316	0.859603358	-0.371431937	1.005617855	-0.500143273	2.659215618	-1.115262042	3.30944065	-0.213407004	0.824745133	-0.341245047	1.909858476	-0.542062069	3.312621627	0.023273246	0.128599676	0.162786051	0.344920008	0.103405112	0.821993068	0.097629784	0.132694134	0.115828144	0.318283583	0.18514887	0.193354468
25964_1#49	Ed Moore	PRJEB23294	SAMEA4607475	ERX3396626	ERR3372474	-0.005584535	-0.807458693	-0.235372237	0.006102138	-0.079642453	0.290437152	-0.074690189	1.125995692	-0.369991056	1.083138835	-0.603243201	3.105614846	-0.451595644	3.577102772	-0.034565942	0.751683346	-0.144469425	1.318528275	-0.00143018	1.076320442	-0.043001053	-1.358146529	-0.043678239	-0.401022196	-0.251197966	0.412754922	-0.015194288	0.899792453	-0.491897998	2.338652301	-0.157489793	1.994524358	-0.298186345	0.300649931	-0.267631493	0.750446948	-0.37128612	1.941196847	0.284662311	0.257018296	0.408943294	0.451790958	0.293259598	0.668092814
25964_1#5	Carl-Fredrik Flach	PRJEB23294	SAMEA4607431	ERX3396582	ERR3372430	-0.250670937	-0.469058304	0.011032105	-0.101344322	-5.65E-04	0.033290109	-0.232987124	0.13592331	-0.02317071	0.695508797	-0.067948837	2.418471261	-0.120324168	3.824493685	-0.160691008	0.803328618	-0.116740614	1.19005441	-0.215904154	0.877896924	-0.092445924	0.809401574	-0.343514087	1.745065489	-0.52888067	1.394881382	-0.399940587	1.887665913	-1.094858923	4.66908568	-1.555361014	6.620667265	0.019235247	1.529961468	-0.297411765	3.055103705	-0.319408939	4.678707052	0.069814106	0.140687181	0.080308073	0.218594443	0.088670658	0.198814665
25964_1#50	Carl-Fredrik Flach	PRJEB23294	SAMEA4607476	ERX3396627	ERR3372475	-1.05365161	1.224601301	0.549965517	0.251517797	-0.013370127	0.252019063	0.22208606	1.526774164	0.1943628	0.673548697	0.110939962	1.591609484	0.067817377	2.384240607	0.195783004	0.027365933	0.323727755	0.443952653	0.113235835	0.937428699	0.085107001	0.89813603	0.185192378	-0.261743143	-0.404984327	-2.494856072	-0.47789793	1.583004389	-0.786502596	3.962173444	-1.000752065	3.971233542	-0.005072886	0.538227555	-0.006775621	2.563524491	-0.280242925	3.785523541	0.179289719	0.224378586	0.383509107	0.309258005	0.185925756	0.257658402
25964_1#53	Carl-Fredrik Flach	PRJEB23294	SAMEA4607479	ERX3396630	ERR3372478	-0.61099805	-0.990685434	0.003132345	0.272080526	-0.247848882	-0.002413159	-0.397219313	0.332018946	0.298927338	1.003204112	4.81E-04	1.857273932	0.116593279	3.412462686	0.207977749	0.686467235	0.221239155	1.193431107	-0.065117691	1.237294645	0.002908575	1.067488959	0.041888756	1.720031314	-0.336315259	0.528234036	-0.301443517	1.382494969	-0.725853698	2.939349715	-0.918961865	3.408414741	-0.212032248	-0.170644628	-0.337414086	0.740341921	-0.532677844	1.836790102	0.152464511	0.142430099	0.163161137	0.186959637	0.248098628	0.198100272
25964_1#54	Carl-Fredrik Flach	PRJEB23294	SAMEA4607480	ERX3396631	ERR3372479	-0.101390389	-1.149462207	0.355205998	0.071581058	0.243338014	-0.089894629	-0.054775308	0.140803168	0.079206548	0.727223547	-0.014373879	1.795274905	-0.117039687	3.450985679	-0.084188976	0.12903149	-0.234822989	0.115352076	-0.174598027	1.391634603	-0.076052435	0.973061433	-0.128198281	2.119289146	-0.392806019	2.298735801	-0.501413396	0.977448095	-0.957624441	2.810142287	-0.123026293	2.172083915	0.061748973	0.109040509	-0.045640348	0.94780502	-0.268200468	1.857418088	0.241647059	0.23848947	0.374455963	0.322375944	0.348083771	0.288962521
25964_1#56	Carl-Fredrik Flach	PRJEB23294	SAMEA4607482	ERX3396633	ERR3372481	-0.985188478	-1.3013196	-0.064820918	0.104940555	-0.19894888	0.671368983	-0.358803583	2.093404824	0.097450261	0.978142955	0.144044593	2.467868099	-0.228522628	3.386564509	-0.263773342	-1.170066858	-0.131071842	-0.826124479	-0.385597496	-0.089403166	0.664328577	1.547965964	0.410100056	1.832388025	0.296231261	0.29713158	-0.56393663	2.147406086	-0.970931838	4.712692026	-1.183902481	5.920288701	0.21323493	0.965810161	0.285176225	1.642204189	-0.101847617	1.303033749	0.171819077	0.161298304	0.203026861	0.262789904	0.233262043	0.265043913
25964_1#58	Carl-Fredrik Flach	PRJEB23294	SAMEA4607484	ERX3396635	ERR3372483	-0.916282209	1.123395293	0.113140346	0.455878923	-0.119728622	0.541791553	0.093604996	1.484719615	0.053644362	0.788408822	-0.160465465	1.831983915	0.118291054	3.05695119	0.016309991	-0.243640137	0.059191256	-1.089504412	0.002994859	0.254720559	-0.102120727	0.844518189	-0.029418664	-0.839841839	-0.126938337	-3.20888849	-0.567286165	1.273857451	-0.79857763	3.694331294	-1.119950552	4.288221047	-0.072343546	0.69250853	-0.005784465	2.542342468	-0.251335553	3.95634772	0.044385971	0.137487252	0.376675765	0.217591882	0.130312649	0.149478421
25964_1#6	Ed Moore	PRJEB23294	SAMEA4607432	ERX3396583	ERR3372431	0.069954294	-0.424179013	-0.130704209	-0.058024484	-0.150094919	0.180572938	-0.35602378	0.878533548	-0.271342564	1.020842117	-0.767194007	2.397157847	-0.392648539	3.117624895	-0.349265205	0.854662643	-0.288732039	0.982964148	-0.038122371	1.967117323	0.113961312	-0.830683607	0.053414307	0.130473816	-0.292014061	-0.131693245	0.189990972	0.879333593	-0.078007267	2.038161502	-0.121061211	2.340015539	-0.073773682	0.434453618	0.029952796	0.82222959	-0.146219586	2.166571345	0.116541854	0.138963181	0.160865136	0.200383215	0.136735376	0.192133816
25964_1#60	Carl-Fredrik Flach	PRJEB23294	SAMEA4607486	ERX3396637	ERR3372485	-0.981365185	-1.432939821	0.040188105	-0.033638785	-0.096326197	-0.133710569	-0.232271069	0.50718065	0.113185239	1.008767964	-0.025254886	1.851337163	-0.03035334	2.730236285	-0.005455352	0.741496259	0.025751956	1.108259677	-0.212578639	1.075926441	-0.014290724	0.847352207	0.036281543	1.29496162	0.078261523	1.593390096	-0.518784017	0.677973065	-0.403097794	2.040046291	-0.634904231	2.087473177	-0.051219454	-0.73186775	0.048027629	-0.597296513	-0.034423792	-0.287347834	0.141212414	0.128795667	0.210135585	0.211568881	0.233309923	0.278175669
25964_1#61	Carl-Fredrik Flach	PRJEB23294	SAMEA4607487	ERX3396638	ERR3372486	-0.511891509	-1.003717115	0.106014134	0.354504042	-0.192556359	0.069874653	-0.246434524	0.144226768	0.115704711	0.766608859	-0.054613698	1.711181782	-0.049468478	3.169915397	0.179133132	0.32519462	0.413373053	1.079061892	-0.0153646	1.626492951	0.032654128	1.150840503	0.061066022	1.329582596	-0.361727784	-0.44460245	-0.24445203	1.145278064	-0.710745763	2.628157539	-0.645906153	3.274268712	-0.144225256	0.015659143	-0.26790509	1.495687017	-0.504036271	2.748031106	0.127962209	0.159192654	0.151057072	0.212941139	0.14258674	0.199998703
25964_1#62	Carl-Fredrik Flach	PRJEB23294	SAMEA4607488	ERX3396639	ERR3372487	-0.562861618	-0.804997911	0.017242472	0.456214122	-0.339051317	0.494540356	-0.563644894	1.321998113	0.328896161	1.454989336	0.063644599	1.857736245	0.091212322	3.702041314	-0.063221487	1.415054101	-0.076729261	1.908313402	-0.323922188	2.210379136	-0.05635413	-0.282129313	0.186616659	0.440672186	0.37170696	0.337469739	-0.42893165	1.543120978	-0.912116866	3.262090939	-1.349474625	4.516884138	-0.030449188	0.041969969	0.167397047	1.317597513	-0.050756192	2.460059106	0.230413564	0.294280825	0.293406653	0.331469189	0.264927112	0.389634227
25964_1#64	Carl-Fredrik Flach	PRJEB23294	SAMEA4607490	ERX3396641	ERR3372489	-0.151985807	-0.942196722	0.044051718	-0.250233178	-0.054784228	-0.64586486	0.0099695	0.390421912	0.129380188	1.085693918	0.236805875	2.350063364	-0.09793763	3.152006895	-0.003641387	0.379638313	0.065921559	1.020272935	-0.027032173	1.32557535	-0.045587313	1.277538568	-0.207533016	2.246035716	-0.312384639	2.499634746	-0.372136027	0.760992731	-0.495849296	2.37485651	-0.138694928	2.928107829	0.001476944	-0.441006025	-0.145559267	-0.121304378	-0.457074521	1.255992554	0.087916349	0.230432703	0.108106795	0.280234208	0.219355496	0.303212481
25964_1#66	Carl-Fredrik Flach	PRJEB23294	SAMEA4607492	ERX3396643	ERR3372491	-0.20740488	-1.538747963	0.078967604	0.215112546	0.057364899	0.296219317	-0.291233272	0.869752307	0.116390778	0.654832631	0.031227415	2.113116311	-0.119254447	2.880077864	-0.031025526	0.328595258	0.085803954	0.828884561	-0.174013338	1.022178753	-0.040157896	0.417382435	-9.45E-04	1.63482275	-0.139876358	1.49020159	-0.425935714	1.774566696	-1.139120275	4.796753617	-1.57443101	7.465239295	0.028409929	0.520785025	-0.116426797	2.586610738	-0.289590183	4.205925016	0.060427261	0.076296463	0.121625483	0.168542306	0.186054586	0.132333056
25964_1#68	Carl-Fredrik Flach	PRJEB23294	SAMEA4607494	ERX3396645	ERR3372493	-0.904015375	-1.553171286	-0.042372254	0.245195165	-0.199265814	0.484295086	-0.143378187	1.266707916	-0.214963152	0.682057616	-0.188666144	1.842285036	-0.050460673	3.001846198	-0.150901217	-0.460607779	-0.078406265	-0.078118262	0.123582371	1.0148277	0.261007742	0.512157162	0.311335829	1.364948805	-0.180271198	0.433638465	-0.277142462	1.237345343	-0.435303155	2.794453091	-0.714743384	4.857505427	-0.009354865	-1.963890845	0.223206624	-1.546521276	-0.013114413	-0.995082572	0.12436144	0.124493373	0.222918955	0.165546359	0.281824853	0.38749575
25964_1#69	Carl-Fredrik Flach	PRJEB23294	SAMEA4607495	ERX3396646	ERR3372494	-0.458243572	-0.034089547	0.541106233	0.38473269	-0.191046597	0.115228526	0.052131472	0.984128291	-0.409543125	0.560226554	-0.196646158	1.298589246	-0.082291438	2.463127151	0.22936241	-0.351352295	0.18090236	-0.377773795	0.158564298	0.529182618	0.101964452	0.818831565	-0.140066594	0.337423888	0.169494241	0.226698424	-0.081043938	1.4790003	-0.425177839	2.942500471	-0.505978024	1.09367329	0.019392967	-1.115103825	0.098717066	-1.703996311	-0.07693602	-0.679161962	0.231852264	0.181809517	0.440948747	0.320755334	0.276478309	0.250301618
25964_1#7	Ed Moore	PRJEB23294	SAMEA4607433	ERX3396584	ERR3372432	-0.278674164	-0.90538138	-0.492727756	-0.090898707	-0.33145475	0.253562848	-0.753641115	1.388070024	-0.152801973	1.297387966	-0.276305129	3.275878958	-0.381253924	4.204272516	-0.399627676	-0.29263794	-0.18585968	0.124587038	-0.136015372	0.880637153	-0.334598056	1.795889012	-0.624709282	2.646003759	-1.114105206	1.345108039	-0.156046028	1.112691667	-0.558832608	2.319029397	-0.755438338	4.640434209	-0.239494546	-0.130766244	-0.220923791	0.467153431	-0.347415508	1.6916713	0.050593942	0.065636083	0.279715307	0.198531665	0.147267193	0.201109427
25964_1#72	Carl-Fredrik Flach	PRJEB23294	SAMEA4607498	ERX3396649	ERR3372497	-0.680831269	-2.427226571	-0.098037618	0.163474161	-0.076509675	-0.070274293	-0.018290565	0.569538083	0.018450609	0.895912294	0.08678748	1.807837933	-0.139288454	2.50353569	0.08165078	-0.138284336	0.124882389	-1.189572753	-0.180928305	-0.397413559	0.004072386	0.960354873	-0.411217972	1.607914816	-0.47185139	2.097301641	0.018385312	0.765842834	-0.013418789	1.877912407	0.311862908	-0.416590224	0.216219013	-0.748369516	-0.053864221	-0.632631511	-0.404317628	0.634102112	0.121458035	0.15417051	0.145453726	0.254108103	0.190280984	0.263421988
25964_1#73	Carl-Fredrik Flach	PRJEB23294	SAMEA4607499	ERX3396650	ERR3372498	0.232024003	-0.479430243	-0.163057917	0.28178138	-0.02165345	0.463984792	-0.375263266	1.03361898	0.170676088	0.556596396	0.065653445	2.217793336	0.004905884	2.857793715	0.25350763	-0.342647714	0.485188172	0.223404488	0.0704143	0.462568523	0.130578118	0.916857751	0.346085762	1.573886427	-0.344686449	1.60580092	-0.382866551	1.249668504	-0.606338444	3.739699608	-1.057057015	5.156599448	0.190754613	-0.033838176	0.365566077	0.720920005	0.211153089	1.873996151	0.147226979	0.19655983	0.214549356	0.279617812	0.158308285	0.325272455
25964_1#74	Carl-Fredrik Flach	PRJEB23294	SAMEA4607500	ERX3396651	ERR3372499	-0.485130773	-0.281686858	-0.049020217	0.277333093	-0.119508392	0.561212018	-0.473464251	1.578015318	0.234074409	1.086836107	0.155957327	2.182342648	0.398818635	3.196846564	-0.02175947	0.736087705	-0.061350045	1.221131364	-0.239095273	1.865075911	-0.032608086	0.953716098	-0.097557753	1.773849155	-0.412731825	1.27299135	-0.384063887	1.303668165	-0.78097275	3.635207345	-0.876063773	4.19557126	0.026152271	-0.441111923	0.089195627	-0.033424164	-0.062798412	0.681680396	0.068796289	0.103075758	0.103705593	0.145848775	0.17121125	0.157426867
25964_1#75	Carl-Fredrik Flach	PRJEB23294	SAMEA4607501	ERX3396652	ERR3372500	-0.752123291	-0.369053994	0.009494219	0.309946691	-0.165442201	0.4721092	-0.341217356	1.409166686	0.162973294	0.9827721	0.117764869	2.098561901	-0.094853418	3.411027569	-0.065089923	0.45955126	-0.116266931	0.859140324	-0.222335941	1.661742342	-0.050800647	1.197077526	-0.09637542	1.347497917	-0.453156121	1.578628441	-0.398963547	1.264619521	-0.598101023	3.455438991	-1.055469532	3.708235286	0.204300354	-0.049593379	0.282049487	0.567704486	0.090631153	0.995211037	0.069285061	0.124018989	0.1181843	0.178698447	0.160829695	0.137749519
25964_1#76	Carl-Fredrik Flach	PRJEB23294	SAMEA4607502	ERX3396653	ERR3372501	-0.341544506	-0.824750439	0.041058324	0.340163967	0.117568049	0.66365991	-0.146431585	1.608951695	0.140991645	0.510957571	0.023889852	0.854877706	0.027976529	1.971099866	0.005924275	-0.028778428	-0.152579897	0.192732434	-0.219376829	0.481139166	0.096119039	0.783331414	-0.143376639	1.866885391	-0.375461202	2.011003537	-0.287632999	1.588856332	-0.625680367	3.175271931	-0.790095072	4.395937789	0.125033787	-0.947208207	0.005745632	0.001090757	-0.068084336	0.703870978	0.050147441	0.123856105	0.118658163	0.187680359	0.063415231	0.178582443
25964_1#77	Carl-Fredrik Flach	PRJEB23294	SAMEA4607503	ERX3396654	ERR3372502	-0.805206026	-0.507707029	0.169259685	-0.380974011	-0.008446187	-1.03099433	0.226523554	-0.43205476	-0.14399006	0.792988657	-0.098398942	2.139593028	-0.266073228	3.768477149	0.076901941	-0.122409704	0.113530791	-0.215511714	-0.119585696	0.086504459	-0.107435693	1.130299582	-0.212875885	0.435198469	-0.460503696	-0.787282387	-0.282998311	2.679661363	-0.750837735	5.567859474	-1.322524035	7.665872699	-0.024593303	1.210663196	-0.09685979	3.097705869	-0.473469853	4.272475238	0.07042302	0.175944209	0.132378481	0.253047784	0.132342883	0.237550649
25964_1#79	Carl-Fredrik Flach	PRJEB23294	SAMEA4607505	ERX3396656	ERR3372504	0.223813782	-1.509503964	-0.014476366	0.261490622	-0.068651887	0.432232998	-0.212180456	1.452320295	-0.010221751	0.946309855	-0.048296198	1.832903216	-0.22210092	3.406181255	-0.334894508	0.191754946	-0.241194781	0.334800153	-0.48434657	0.593411824	-0.154086873	1.672113951	-0.45316305	2.790648118	-0.693407866	2.8747783	-0.414292012	2.043606935	-0.939388448	4.493700173	-0.869372043	4.562430375	0.107471181	0.507964432	0.072691444	1.271497031	-0.309563044	2.700421586	0.190484379	0.157030321	0.228088804	0.213724957	0.210556779	0.186022282
25964_1#8	Ed Moore	PRJEB23294	SAMEA4607434	ERX3396585	ERR3372433	0.027446743	-0.87236962	-0.399964762	0.092581382	-0.301179245	1.11114119	-0.892562327	2.43877358	-0.030066829	1.396254759	-0.203411192	3.001707444	-0.122642797	4.063289913	0.074952369	-2.885264366	-0.097610871	-2.357732981	0.219339795	-1.208846585	-0.004247521	0.775721041	-0.264175939	1.411500313	-0.314906832	0.360753581	-0.273220083	1.591070747	-0.551706901	5.377596175	-1.179455936	7.264976802	-0.210644461	-0.8342133	-0.006737787	0.346437952	-0.318232667	0.284267022	0.121561571	0.089820077	0.147387902	0.143688378	0.163269155	0.210273051
25964_1#80	Carl-Fredrik Flach	PRJEB23294	SAMEA4607506	ERX3396657	ERR3372505	-0.143802643	0.182810994	-0.092853581	0.023813002	-0.186389406	0.179701382	-0.459632029	0.974362392	0.017458158	0.861141756	0.123032771	2.036846842	-0.200777426	2.346806698	-0.055698053	0.92329605	1.45E-04	0.999574636	-0.232908931	2.097465114	-0.03338454	0.558575616	-0.373506478	0.575686862	-0.378025315	-0.176040541	-0.332127997	1.804596881	-0.803055506	3.886732439	-0.767091324	2.960909574	0.068400147	0.09392768	0.081408682	0.72673591	-0.164566649	1.621474268	0.174830869	0.135748974	0.195932713	0.191244018	0.205532128	0.150837738
25964_1#82	Carl-Fredrik Flach	PRJEB23294	SAMEA4607508	ERX3396659	ERR3372507	-0.725564577	0.059890091	-0.126421933	0.197747539	-0.176960095	0.298787162	-0.267332544	1.386101744	0.571404118	0.922479975	0.331990794	2.223504884	0.448510754	2.814902629	-0.01942276	1.097615516	0.093371534	1.52925723	-0.069805944	2.597769136	-2.67E-05	1.006413309	-0.106198205	1.40004099	-0.643415373	0.91595422	-0.501893714	1.593811912	-0.889171065	3.990598044	-1.171752476	6.02057779	-0.055686724	-0.375748134	0.050339037	-0.141807067	-0.164958886	0.320326258	0.165220436	0.129956565	0.190746433	0.191430698	0.21148595	0.160146151
25964_1#83	Carl-Fredrik Flach	PRJEB23294	SAMEA4607509	ERX3396660	ERR3372508	-0.546427224	-0.121571521	-0.041087975	0.246745881	-0.272749467	0.478558634	-0.371942035	1.461415115	0.232975613	0.873216674	0.181882004	2.139771438	0.274750093	2.846384619	-0.098621581	1.160029599	0.020181731	1.734114267	-0.255734803	2.095172487	-0.043930395	0.737238082	-0.034161757	1.417302381	-0.500615044	0.604233661	-0.280430227	1.574399501	-0.9173985	3.819375126	-1.107340296	4.324989564	0.094415978	-0.103511772	0.158925911	0.273361989	0.056965319	0.8282997	0.161553426	0.10535159	0.186481452	0.225364977	0.251920868	0.222570727
25964_1#84	Carl-Fredrik Flach	PRJEB23294	SAMEA4607510	ERX3396661	ERR3372509	0.009551146	-0.091502547	-0.028981277	0.232515282	-0.149139729	0.449652904	-0.397792623	1.251354481	0.045841001	0.380875003	0.075500101	1.018280994	-0.038951088	2.181054765	-0.069999919	-0.008052871	-0.068856906	-0.015234391	-0.250157641	0.614539938	0.00174626	0.88639458	-0.220849942	1.962035549	-0.629184043	1.882145227	-0.220011611	1.69813832	-0.864144708	3.545111798	-1.022406207	4.062247364	0.279206642	-0.831635197	0.007681735	0.207800444	-0.006998826	1.111745429	0.104624514	0.067445115	0.145605012	0.130269071	0.150161883	0.127247375
25964_1#89	Ed Moore	PRJEB23294	SAMEA4607515	ERX3396666	ERR3372514	0.196353381	-1.735411464	-0.250720683	-0.165197425	-0.195115047	0.133095903	-0.441179288	0.914791187	-0.192934995	1.280045489	-0.426564885	3.133721622	-0.235483118	4.601047432	-0.034950095	0.81272657	-0.0323162	0.477620282	0.226462129	1.124628416	-0.208515836	0.909526319	-0.255214623	2.68807713	-0.718721327	2.959027057	-0.398406651	1.566763967	-0.567506198	3.152581975	-0.883657016	4.61404488	-0.04128443	0.364786892	-0.07710643	0.912302296	-0.199079657	2.498079467	0.074085348	0.157465487	0.183737594	0.293417426	0.108209194	0.223895651
25964_1#90	Ed Moore	PRJEB23294	SAMEA4607516	ERX3396667	ERR3372515	-0.405010948	-1.041804292	-0.256608389	0.088576175	-0.161631671	0.372103958	-0.695029172	0.726489899	-0.23828472	1.176044741	-0.265581239	3.099216898	-0.337446146	3.818462246	-0.228391312	0.234638495	-0.284560193	-0.025050611	-0.421396658	0.263314702	-0.162480427	1.204368975	-0.3717811	1.971839692	-0.823340078	2.317295564	-0.316066826	2.084257595	-0.819743749	5.162617119	-1.46777394	7.265308405	-0.195195796	0.00617587	-0.338177664	0.273709563	-0.509254436	1.640262958	0.075473386	0.060059665	0.150726235	0.158210577	0.099746139	0.123143236
25964_1#91	Ed Moore	PRJEB23294	SAMEA4607517	ERX3396668	ERR3372516	0.011155179	-1.964509991	-0.200052493	-0.148271193	-0.274162961	0.244560427	-0.6213075	1.254226582	-0.207920682	1.306659193	-0.40165289	3.792027342	-0.255499484	4.759265222	-0.072262934	2.433701669	-0.361828115	2.561832004	-0.243835832	2.688013319	-0.333839838	1.887882268	-0.356540241	3.44566378	-0.987243344	4.629966292	-0.157564721	1.144914589	-0.386149953	3.028049261	-0.715273848	5.046687946	-0.192762687	0.102428882	-0.197973117	0.843361855	-0.276825528	2.299135173	0.082075646	0.085154534	0.146093112	0.160918059	0.167745746	0.126585371
25964_1#92	Ed Moore	PRJEB23294	SAMEA4607518	ERX3396669	ERR3372517	-0.351618724	-0.439881162	-0.332726512	-0.083417162	-0.119910095	0.509499623	-0.55387627	0.847204844	-0.174044181	1.275781922	-0.144945927	3.032383839	-0.150850249	3.952925134	-0.327696757	0.385660694	-0.379444749	0.338779285	-0.502474146	1.013944465	-0.194789391	0.547381241	-0.270973568	1.020037857	-0.371608833	1.094738038	-0.08700415	0.592780055	-0.196831612	2.280686877	-0.273614816	3.261760199	-0.12798741	-0.099911245	-0.16695264	0.553154246	-0.292465941	2.228675594	0.073648154	0.077358268	0.090838217	0.117482111	0.090795878	0.190450496
25964_1#93	Carl-Fredrik Flach	PRJEB23294	SAMEA4607519	ERX3396670	ERR3372518	-0.562571659	0.781117233	0.187973197	0.200497827	-0.043877321	0.32302293	0.040758165	1.307148182	0.067711662	0.677286277	0.100093945	1.505009633	-0.096790177	1.458512104	0.271412434	0.710509682	0.247805586	1.115255987	0.085045749	2.163706449	0.107297069	-0.390777594	-0.105453663	-2.344571185	-0.097427963	-3.383872056	-0.271849687	1.558402122	-0.773622107	4.18294143	-1.408869634	5.771658421	0.467348577	-3.95207193	0.451807125	-4.26919525	0.444560251	-3.398514889	0.133937684	0.202229721	0.154823794	0.289439025	0.145800953	0.267448547
25964_1#97	Jan Michiels	PRJEB23294	SAMEA4607523	ERX3396674	ERR3372522	-0.994832274	-1.32608175	-0.09042477	0.195797959	-0.212377916	0.434931765	-0.685402133	0.808128242	-0.031297347	1.248064668	0.299135127	3.34722577	-0.125855035	4.122824409	-0.381059992	0.890506884	-0.211353179	1.39855232	0.057436791	1.616241191	-0.186631979	1.280246164	-0.430731412	1.526251253	-0.868890709	-0.055260299	-0.267660542	1.064804071	-0.781175057	2.403410694	-0.896582906	3.276168256	0.112738815	-0.083004509	0.019709235	-0.856631366	-0.186661385	-0.388249712	0.102162784	0.137534658	0.360356333	0.268920828	0.144497318	0.203493988
25964_1#98	Jan Michiels	PRJEB23294	SAMEA4607524	ERX3396675	ERR3372523	-0.528215926	-1.507300283	-0.198524407	0.096075038	-0.27282256	0.406485023	-0.681530558	1.221126377	-0.179620757	1.126786035	-0.174549775	3.171996987	-0.382203206	4.132142035	-0.410911584	0.820825752	-0.300438734	1.179392453	-0.224117252	1.351197785	-0.176309095	1.772425019	-0.36821005	2.597154468	-0.680106287	2.199129616	-0.290381417	1.505440628	-0.659052861	3.562960076	-1.217743738	4.187615349	-0.16949121	0.316034345	-0.244911242	1.00350387	-0.599424459	1.540947914	0.127851102	0.163309581	0.172587788	0.196928238	0.193980778	0.224296524
25964_1#99	Jan Michiels	PRJEB23294	SAMEA4607525	ERX3396676	ERR3372524	0.209513569	-1.37177441	-0.090248586	-0.041123897	-0.053800547	0.339948342	-0.535019785	1.344214611	-0.232142918	0.973714266	-0.399879963	2.576729917	-0.324651027	4.200779722	-0.152321447	1.044973178	-0.166370202	0.861932483	-0.06801216	1.079097926	0.065471549	1.605184958	-0.028380442	2.958311362	-0.611104145	2.81264923	-0.339612971	1.71384559	-0.867234728	2.858722135	-1.553613016	6.658603866	-0.156150694	-0.412241584	-0.187155089	0.358098923	-0.350838857	2.289530949	0.118290332	0.129368836	0.176285967	0.281047048	0.158767476	0.190017277
26329_1#1	Ed Moore	PRJEB23294	SAMEA4686023	ERX3490652	ERR3468989	-0.078898728	-0.78985542	0.089011468	0.295038561	-0.095994911	0.850984225	-0.357405618	1.461401282	-0.0957766	0.841303337	-0.361905327	2.138593861	-0.206548656	2.75010449	-0.11281218	-0.315977236	-0.144289856	-0.333669358	0.076959732	0.491849385	-0.204130165	0.515117988	-0.266399235	0.843444652	-0.41318919	0.644627895	-0.225782404	0.812397256	-0.426064143	2.572812353	-0.580337378	3.024727909	-0.197953669	0.100177959	-0.164874762	-0.098498934	-0.413109379	0.689916523	0.111172237	0.085735215	0.189557263	0.164343989	0.171307534	0.242722408
26329_1#10	Christina �hr�n/Nahid Karami	PRJEB23294	SAMEA4686032	ERX3490661	ERR3468998	-0.116329609	-0.304355092	0.051576926	0.453634213	-0.167442824	0.703460097	-0.733603927	1.605810264	-0.193188622	0.981226238	-0.073687821	3.431064929	-0.200479343	5.73241194	0.016689579	5.135016869	0.090483474	5.469811799	0.235337129	7.122630515	-0.206458079	1.301262637	-0.451986143	3.432837362	-1.373093076	5.338542106	-0.636892483	1.335639623	-0.788815624	4.817424906	-1.461966185	6.439982858	-0.070334718	1.534974392	-0.165607389	1.960733331	-0.271894377	4.386044775	0.097445427	0.164648363	0.12290723	0.184172338	0.151959943	0.185556477
26329_1#100	Ed Moore	PRJEB23294	SAMEA4686125	ERX3490751	ERR3469088	-0.04169286	1.233873411	-0.045746369	0.195580669	-0.131677214	0.698820864	-0.388554458	0.993688595	-0.276245408	1.279885492	-0.377363122	3.266213469	-0.301358489	5.486240987	-0.354579709	1.193031141	-0.412399935	1.123307591	-0.110942928	1.322267675	-0.336149246	1.541093354	-0.534477203	2.129612533	-0.757535143	1.758609583	0.258569871	1.176571455	-0.333067603	2.521771291	-0.861407934	2.871738273	0.341316834	-0.532926343	0.122975573	-1.156130186	0.216109547	1.415952166	0.09114933	0.174897367	0.164017635	0.352517303	0.217053426	0.417111678
26329_1#102	Ed Moore	PRJEB23294	SAMEA4686127	ERX3490753	ERR3469090	-0.257620258	0.038784214	-0.121867957	0.158762998	-0.074825598	0.950838778	-0.365183896	1.82700559	-0.231937186	1.485799869	-0.411490747	3.627333808	-0.382194302	4.593613237	-0.257212961	1.194767319	-0.289064814	1.300566446	-0.425362516	1.322494182	-0.240736954	0.882487628	-0.233468467	1.49454937	-0.596020188	1.885237297	0.054993398	1.095185509	-0.430744777	2.87982387	-0.253876477	3.354916155	-0.186819337	-0.389677373	-0.070099148	0.27946212	-0.317958541	1.488509829	0.092239454	0.154614238	0.141406448	0.299991334	0.145459271	0.284058244
26329_1#104	Ed Moore	PRJEB23294	SAMEA4686129	ERX3490755	ERR3469092	-0.081959533	-0.629323172	-0.026485592	0.180445927	-0.334751269	-0.078887371	-0.62845154	0.503041345	-0.184452497	0.679530182	-0.135337124	2.951612773	-0.242484276	3.62710846	-0.183731373	0.686382825	-0.156498221	1.373005824	-0.136149269	1.866836579	-0.105329192	1.123728113	-0.194447478	2.121081867	-0.613842579	2.774978325	0.218642959	1.536480753	-0.599205305	2.987455382	-0.282080016	2.034663624	-0.234199321	-0.969193957	-0.119412914	-0.315955535	-0.331215455	1.411107989	0.048666613	0.249618256	0.113833164	0.341906633	0.081658003	0.370837196
26329_1#106	Ed Moore	PRJEB23294	SAMEA4686131	ERX3490757	ERR3469094	0.306902851	1.597054132	-0.476525729	-0.046595918	-0.212534637	0.211212791	-0.590566819	1.283220327	-0.241467152	1.103756616	-0.441638978	2.962462876	-0.145003152	3.086958501	-0.141828075	-0.10318581	0.035368152	0.179787439	-0.11070952	0.699354955	-0.089233141	1.668663751	-0.022151895	2.315293419	-0.556631311	1.883040636	-0.368850483	1.768808341	-0.946690585	4.865030146	-1.407890362	7.089430863	-0.100656226	-0.603179694	-0.082900142	-1.257765111	0.062440295	-1.083981997	0.04567776	0.078707087	0.166099197	0.240142307	0.179475783	0.213056627
26329_1#107	Carl-Fredrik Flach	PRJEB23294	SAMEA4686132	ERX3490758	ERR3469095	-0.415926178	-1.467423085	-0.10491849	-0.113980301	-0.095274027	-0.00412371	-0.409490405	0.328055035	0.107769719	0.631611741	0.154764652	2.15483857	-0.162993509	2.74727136	-0.161329145	0.917242492	-0.159176901	0.75972931	-0.359251482	1.429015705	-0.087946121	1.087306202	-0.130588949	3.964888866	-0.920905614	4.337796774	-0.327155487	2.043060667	-0.892698131	5.507201919	-1.704012411	7.014980419	0.244936924	-2.029931226	0.102008546	-2.540724872	-0.286227363	-2.186728904	0.148249465	0.180106582	0.188782535	0.234362233	0.171297598	0.238536258
26329_1#108	Carl-Fredrik Flach	PRJEB23294	SAMEA4686133	ERX3490759	ERR3469096	0.02818257	-1.24259872	-0.083829736	-0.034567054	-0.027463722	0.757548771	-0.303310713	0.481326711	0.023538913	0.836676003	-0.038566781	2.322579829	0.076703306	2.711445242	-0.282649032	0.302499748	-0.04153735	0.585902878	-0.353014205	1.006389978	0.054507375	0.380995308	-0.235006939	1.042406805	-0.667514774	-0.507476925	-0.260562834	0.519587319	-0.505351777	5.174641487	-0.91783054	4.972871997	0.136002331	1.658098685	0.001597936	3.069328228	-0.306828164	4.897311146	0.22007113	0.255073699	0.254532137	0.351130854	0.236768932	0.46106374
26329_1#109	Ed Moore	PRJEB23294	SAMEA4686134	ERX3490760	ERR3469097	-0.148282385	-1.056355482	0.026479293	0.168205033	-0.379704373	0.583761995	-0.649838658	1.6001395	-0.201199158	1.368166506	-0.352220268	3.436608847	-0.446485349	4.872850934	-0.258858919	0.951418953	-0.238878852	1.016727125	-0.010860778	1.795628994	-0.198057555	1.603198477	-0.429806252	2.521804863	-0.952729728	2.272333725	-0.419123493	2.153703945	-0.904591529	4.854173682	-1.661894778	7.550937468	-0.131675125	0.340173507	-0.174432995	0.550073784	-0.219899295	1.753853755	0.079476782	0.070643332	0.181816616	0.108123465	0.119855314	0.16629742
26329_1#11	Christina �hr�n/Nahid Karami	PRJEB23294	SAMEA4686033	ERX3490662	ERR3468999	0.062466135	-0.360957522	0.095324988	0.153501979	0.031380702	0.420990116	-0.466052565	0.937368608	-0.139747896	1.031036063	-0.135752677	3.164132394	-0.332355568	4.501178921	-0.162256889	4.134007687	-0.114250445	5.211480392	0.164333	6.843481462	-0.012103721	0.521319898	-0.279311966	1.941478633	-0.699940137	1.3592773	-0.447731769	1.459679106	-0.216264418	4.736287816	-1.490756576	6.403285964	-0.373182078	1.18073828	-0.42406423	1.784575911	-0.430600268	4.308402988	0.0618035	0.137656432	0.098188683	0.256850806	0.102161577	0.245489831
26329_1#110	Ed Moore	PRJEB23294	SAMEA4686135	ERX3490761	ERR3469098	0.288443028	-0.9205559	-0.090612269	-0.256677628	-0.068996066	-0.037976771	-0.134262289	0.176112415	-0.267591185	1.19313461	-0.588927847	3.006856254	-0.269318317	4.545229165	-0.215512926	2.029335357	-0.346568389	1.993503147	-0.300751769	0.797814145	0.062724199	0.520351721	0.420107005	0.53994374	-0.063293952	1.174637351	-0.352713243	0.970420397	-0.522438453	2.241718571	-1.200567786	5.521798198	-0.272581852	-0.2461005	-0.120324132	0.656604647	-0.296862936	2.090245107	0.105580488	0.073380801	0.140783408	0.170268817	0.127120677	0.354889837
26329_1#112	Carl-Fredrik Flach	PRJEB23294	SAMEA4686137	ERX3490763	ERR3469100	-0.507468433	-0.617618547	0.030126796	0.015965002	0.083238514	0.024319668	-0.073984739	0.15969919	-0.00103547	0.764467964	-0.124702429	1.828463688	-0.054978698	3.974051782	0.024862999	2.423525598	0.063193959	2.779860536	-0.012251708	3.785770138	-0.018940681	0.995140076	-0.241317859	2.182213575	-0.771846714	1.542177786	-0.415435797	1.803963643	-0.923727015	4.927700046	-1.525429842	6.996188374	0.041461257	1.317123592	-0.24521009	2.763488694	-0.450858958	4.458634195	0.036951303	0.094187256	0.080821159	0.181167803	0.071060591	0.106161703
26329_1#113	Carl-Fredrik Flach	PRJEB23294	SAMEA4686138	ERX3490764	ERR3469101	-0.34753265	-2.614577918	0.058867363	0.031329087	-0.291779961	0.749109865	-0.242206979	1.255806218	9.12E-04	0.62045293	-0.054283863	1.171776314	-0.137395343	0.110655992	-0.130758117	0.144826853	-0.139676308	0.303814539	-0.08395214	0.826873886	0.026246091	1.447273284	-0.260561235	3.242288977	-0.529991987	0.881299851	-0.205001774	1.442997688	-0.888369808	3.607001466	-1.203182198	2.339294257	-0.19071957	-0.588171877	-0.01463528	-0.910667902	-0.149339631	1.528052351	0.070628378	0.104411616	0.102827573	0.288198306	0.14192086	0.176577603
26329_1#115	Carl-Fredrik Flach	PRJEB23294	SAMEA4686140	ERX3490766	ERR3469103	-0.927227437	-0.818538018	0.020452853	0.356512254	-0.062719837	0.839398704	-0.339720101	1.573155897	-0.049917949	-0.005428062	-0.086511511	0.879845063	-0.19915681	1.733819337	-0.026710188	-2.920899062	-0.239134722	-2.81888426	-0.350390592	-1.003551201	0.024339806	0.347278462	0.178724759	-0.171701647	-0.387502324	-1.774326006	-0.354405261	0.539234721	-0.621903563	3.231290732	-0.503535327	3.458723772	-0.154000445	-2.816014771	-0.13333973	-4.178445356	-0.191749202	-0.658245364	0.054132663	0.155657751	0.154409392	0.217339669	0.086661486	0.22176023
26329_1#116	Carl-Fredrik Flach	PRJEB23294	SAMEA4686141	ERX3490767	ERR3469104	-0.21214825	-1.966048727	0.121054233	-0.017467238	0.11712729	0.096632104	-0.203572294	0.600402888	0.189589571	0.571783848	0.082532885	2.060341957	-0.242385659	3.01125996	-0.061078359	1.917265584	-0.135985713	1.280398755	-0.042203333	1.730005452	-0.108701628	0.95100779	-0.316687136	2.298819891	-0.759501744	2.603633566	-0.05529967	1.824684229	-0.097709617	3.975299722	-0.587324605	4.143599734	-0.084977582	0.679109226	-0.226115963	1.666830161	-0.343317613	2.858465936	0.015333315	0.176331408	0.169236482	0.206433898	0.083170107	0.255108503
26329_1#119	Ed Moore	PRJEB23294	SAMEA4686144	ERX3490770	ERR3469107	0.356500141	-1.962066172	-0.298183306	-0.394949951	-0.43763892	-0.125720233	-0.797794354	-0.361995213	-0.144238183	1.26250269	-0.33129216	3.099214456	-0.150385226	3.940864472	-0.27873546	0.444584783	-0.269521875	1.018343654	-0.333374213	1.243415233	-0.123390821	0.914610809	-0.095596241	2.717795139	-0.139838764	1.284940548	-0.047029009	0.252258993	-0.144505386	1.358929695	-0.247493288	1.958792674	-0.032371118	0.944461966	-0.032773974	2.455443091	-0.198189065	3.747755864	0.190067165	0.460610732	0.364702426	0.903610097	0.269421613	0.936593518
26329_1#12	Christina �hr�n/Nahid Karami	PRJEB23294	SAMEA4686034	ERX3490663	ERR3469000	-0.106450999	-1.473935656	0.152412018	0.516492162	-0.006865383	0.795546908	-0.587051437	1.637448208	0.03389298	0.880115323	-0.095716636	2.869373665	-0.18633812	4.500145169	-0.261611751	4.325482105	-0.067126836	4.818513311	0.006154186	6.129625461	-0.109717983	1.380683327	-0.457995393	3.920852168	-1.24817487	5.293791178	-0.341418755	0.832925331	0.130721211	2.815456902	-0.342199574	3.091400196	-0.113043524	0.613448161	-0.303434721	1.644583906	-0.309396493	4.041748861	0.111312705	0.098535424	0.169394306	0.278838042	0.141576978	0.131034037
26329_1#120	Carl-Fredrik Flach	PRJEB23294	SAMEA4686145	ERX3490771	ERR3469108	-0.27984173	-1.488522057	0.111161512	-0.086959187	0.105233483	0.151571728	-0.007930563	1.156204321	-0.032995908	0.590961441	0.046917234	1.808697284	-0.057009442	3.514847762	0.028431973	2.555265456	0.047528551	2.988017509	0.026263375	3.616251056	-0.104768009	1.323783116	-0.155852115	2.244072371	-0.765483652	1.118733836	-0.407449302	1.614159198	-0.942347188	4.733524434	-1.650215876	6.498410561	-0.201949633	0.470449915	-0.177779731	0.971464734	-0.326470666	1.858767371	0.104694737	0.178812778	0.198531037	0.2773957	0.133581084	0.260977668
26329_1#121	Carl-Fredrik Flach	PRJEB23294	SAMEA4686146	ERX3490772	ERR3469109	-0.123081978	-0.955453641	-0.040851635	0.146314291	-0.101646173	0.295387448	-0.425762297	1.057228121	-0.038376223	0.608281557	-0.046732407	1.761004692	-0.164697604	3.3308811	-0.02370223	-1.159477963	-0.140519941	-1.209693849	-0.0730382	-0.272420115	0.038708287	0.216953669	0.019488361	1.055408979	-0.363599427	0.253922319	-0.376978213	1.280974597	-0.845864422	3.236186018	-1.040843164	3.676788006	-0.043463318	-0.30373636	-0.168434766	0.012043796	-0.324852828	0.611740822	0.048884733	0.068634558	0.116106879	0.090048636	0.112714944	0.133153273
26329_1#124	Carl-Fredrik Flach	PRJEB23294	SAMEA4686149	ERX3490775	ERR3469112	-0.007510409	-1.254050652	0.073430831	0.459581851	-0.181507448	0.805209789	-0.381935939	1.609286514	0.135921346	0.601820531	0.159254443	2.019185278	0.06054082	3.14912783	-0.221769003	-1.108293914	-0.31817365	-1.075461021	-0.382724668	0.258393079	-0.149046661	0.814143858	-0.302150497	2.052818131	-0.92591147	1.551334181	-0.855574272	2.023367252	-1.176460697	5.662271974	-1.702877043	7.133451517	0.222838	1.320290739	-0.054765722	3.484176963	-0.197003265	5.257987909	0.114999059	0.111495102	0.204477904	0.2107259	0.190168956	0.161405499
26329_1#125	Ed Moore	PRJEB23294	SAMEA4686150	ERX3490776	ERR3469113	-0.215540205	-1.30531052	-0.097789605	-0.287800861	-0.111999187	0.123812558	-0.436364572	1.049367286	-0.19262387	1.097824027	-0.187325687	2.825181047	-0.394459771	3.561029248	-0.190373643	0.426263098	-0.293662308	0.306554404	-0.190584655	0.800510522	-0.186452909	0.885510189	-0.243605224	1.296183093	-0.813954545	0.379819557	0.01500309	1.986548187	-0.450835615	3.265135698	-0.911201739	4.262930521	-0.144844204	0.947917429	-0.352429109	2.122137962	-0.563443572	4.443813175	0.186414469	0.195134807	0.21438945	0.273098496	0.216483824	0.300991483
26329_1#126	Carl-Fredrik Flach	PRJEB23294	SAMEA4686151	ERX3490777	ERR3469114	0.112116615	-1.258867897	0.130013029	-0.01257607	0.165115508	-0.018080538	-0.091714463	0.358992961	0.223767516	0.76019837	0.203639612	1.908400846	0.076703704	3.341289899	0.156888756	0.089567578	0.011457524	-0.349765536	-0.002253704	0.270806469	-0.142553226	1.504964266	-0.141038054	2.634873314	-0.638755438	2.89763287	-0.279121819	1.072346629	-0.720388784	2.358087555	-0.322834031	2.997017345	0.237319356	-0.581999278	-0.043810382	-0.254428207	-0.090200743	1.180196016	0.173327405	0.108390963	0.209218676	0.179610497	0.197634346	0.175624058
26329_1#127	Carl-Fredrik Flach	PRJEB23294	SAMEA4686152	ERX3490778	ERR3469115	-0.881613115	-0.780707674	0.035836502	-0.033690873	-0.181985121	-0.132371516	-0.249288822	-0.089569322	0.116418985	1.040930457	-9.82E-04	1.960885449	-0.106998679	3.237193642	-0.106449161	0.234152262	0.004171794	1.014964901	-0.141042016	0.941678822	-0.002866743	0.634829384	-0.268894081	0.814147092	-0.309405878	0.514297506	-0.588910944	1.818430268	-1.130812184	4.814364041	-1.679449761	6.787041131	0.184342858	1.06188861	-0.018793661	3.110665737	-0.200611477	4.748922452	0.101193164	0.125206405	0.184268691	0.153808385	0.113787213	0.154760538
26329_1#128	Carl-Fredrik Flach	PRJEB23294	SAMEA4686153	ERX3490779	ERR3469116	-0.970889448	-1.701356069	-0.10663396	0.056370643	-0.146232237	0.624848188	-0.487822796	1.439612094	0.057559154	0.926397084	0.098154527	2.165022866	0.017312281	4.314536491	0.127917467	2.427126092	0.073279227	2.833519504	-0.150921184	3.246867872	-0.120770188	0.211986184	-0.027839054	-0.242848466	-0.131194891	-2.00834481	-0.794272308	1.506114667	-1.166334046	4.76199645	-1.782609816	7.457462839	-0.06598861	-0.305857343	0.018300895	-0.621442209	-0.20445977	0.092478711	0.164533814	0.21754041	0.216555044	0.291591125	0.194074066	0.304419586
26329_1#129	Carl-Fredrik Flach	PRJEB23294	SAMEA4686154	ERX3490780	ERR3469117	-0.14921139	-1.188954448	0.062746275	0.078949135	-0.113493476	0.02090278	-0.127339751	0.591900463	0.054184819	0.038305163	0.058424522	1.096198004	-0.096249042	1.885814258	-0.022841273	-0.057372364	0.0060351	-0.085023758	-0.11497162	0.243181569	0.06086661	0.676855454	0.101752142	1.67165879	-0.203769924	1.502861658	-0.300333225	1.063116071	-0.653701984	2.926945582	-0.695251976	2.682658034	-0.058972375	-1.857468276	-0.133041597	-1.137673043	-0.285818055	0.205079275	0.126672788	0.041566195	0.170568671	0.116607822	0.210081742	0.123227621
26329_1#13	Christina �hr�n/Nahid Karami	PRJEB23294	SAMEA4686035	ERX3490664	ERR3469001	0.276037997	1.366398178	-0.028884878	0.241258465	-0.10282061	0.672698533	-0.653270622	1.96126154	-0.324357861	0.807332671	-0.270166849	2.293738708	-0.248725273	3.907781342	-0.200889112	4.700358266	-0.144652237	5.139379125	-0.016997024	6.426204444	0.038331735	-0.167654513	-0.05014679	-0.476466188	-0.114210017	-1.641877479	-0.323471206	1.28612218	-0.547605839	3.938550744	-1.366456841	4.196908945	-0.756799095	0.459411327	-0.464004341	1.403287378	-0.678824207	3.699860985	0.171900458	0.126681014	0.19722256	0.242404443	0.210181595	0.22177902
26329_1#130	Carl-Fredrik Flach	PRJEB23294	SAMEA4686155	ERX3490781	ERR3469118	-0.301307178	-0.953032977	0.051767693	0.119795226	0.00201837	0.401757057	-0.303039277	0.927884615	0.100706218	0.753750734	0.088186786	1.884822308	-0.084906686	3.654761892	0.015382048	-0.047762877	0.071945483	0.109959827	-0.131128324	0.730352475	0.038569011	0.682398821	-0.029792649	2.000710449	-0.424017969	1.602873579	-0.233054878	1.180726334	-0.660987764	2.84260822	-0.957924887	3.207754524	-0.038592907	-1.174447447	-0.038893664	-0.721634364	-0.145998537	0.09218163	0.119348349	0.134297944	0.202567105	0.156564561	0.126545667	0.157495314
26329_1#131	Carl-Fredrik Flach	PRJEB23294	SAMEA4686156	ERX3490782	ERR3469119	-0.556770773	-1.110692363	0.162523742	0.114555817	0.099218214	0.375238052	-0.163496257	0.84064313	0.13068485	0.877418295	0.154533341	1.960871545	0.028022276	4.014502154	-0.084817585	-1.024802766	0.017542495	-0.957256846	-0.360406543	-0.907286256	0.033408257	0.625095222	0.257684689	1.746847145	-0.26607043	1.470547344	-0.427061283	0.869061155	-0.909315749	2.405415694	-1.125210126	3.284342679	-0.035715417	-1.272825285	-0.069241511	-0.240492649	-0.193281497	0.414221464	0.16782945	0.265008779	0.181437607	0.273396104	0.168401785	0.300521957
26329_1#132	Carl-Fredrik Flach	PRJEB23294	SAMEA4686157	ERX3490783	ERR3469120	-0.454560608	-0.55917165	-0.042011732	-0.032869803	-0.035309299	0.698494889	-0.636664685	1.694796855	0.196002659	0.886074744	0.159326732	1.623253656	-0.081230717	1.928647046	0.530988486	0.106625055	0.470008551	0.463423152	0.48890199	1.50224348	0.446028675	0.923064617	0.102675655	0.387547738	0.040936785	-1.886503359	-0.713615688	2.516517447	-1.054681904	5.647999016	-1.72268437	7.228248728	-0.18418145	1.209334136	-0.279029783	2.983716058	-0.601218816	4.54841095	0.214426975	0.25019953	0.259215705	0.324810755	0.278791544	0.352137171
26329_1#133	Carl-Fredrik Flach	PRJEB23294	SAMEA4686158	ERX3490784	ERR3469121	-0.499336769	-0.194920331	0.041704769	0.184120712	-0.06827442	0.489619678	-0.385450104	1.410831876	0.050512783	0.68651823	0.388687002	1.947714853	-0.125937562	3.108959038	-0.171292541	0.174150497	-0.111738008	0.523654141	-0.251855153	1.094068177	-0.164925114	0.843106338	-0.21327581	1.745533234	-0.496867859	1.022993418	-0.403888561	1.655268482	-0.887297224	4.137584394	-1.36215832	6.000359835	0.081428627	1.190122818	0.012699063	3.076615823	-0.228135849	4.444624212	0.131073596	0.109852876	0.17799479	0.190799008	0.145482783	0.232194232
26329_1#134	Ed Moore	PRJEB23294	SAMEA4686159	ERX3490785	ERR3469122	-0.612999625	-2.944252754	0.075070573	-0.304509672	0.006112306	0.02463078	-0.283926685	-0.324860039	-0.018180126	0.564745121	-0.17935347	2.694288656	-0.276864763	2.851138656	-0.323488028	-0.465460503	-0.333007298	0.167094861	-0.228557191	0.471193375	-0.427881402	1.26020916	-0.597882987	1.615351007	-1.136019307	0.09270972	0.531130449	1.945026691	0.476312063	3.047990383	0.48781569	2.065661917	-0.35698602	-1.186925083	-0.108863542	0.035046451	-0.700002746	0.648748983	0.081619177	0.325672494	0.238408707	0.445554071	0.33859883	0.620701115
26329_1#137	Carl-Fredrik Flach	PRJEB23294	SAMEA4686162	ERX3490788	ERR3469125	-0.686559537	0.037327691	-0.00379796	0.3203538	-0.367120694	0.405299311	-0.399872885	1.109468226	0.293577538	0.782142757	0.089739346	1.777826886	0.090950627	2.958133603	-0.074282974	-0.020505059	-0.062760776	0.189560978	-0.293264331	0.716265604	-0.149393208	0.617867173	-0.162200731	1.297144512	-0.44444059	0.135431556	-0.522219118	2.219946081	-1.010798504	5.400259951	-1.491330879	7.675023247	-0.139722399	-0.787930252	-0.010712581	-0.994741976	-0.184351182	-0.886695888	0.239670619	0.2161129	0.356867284	0.333400089	0.249937215	0.229046493
26329_1#138	Carl-Fredrik Flach	PRJEB23294	SAMEA4686163	ERX3490789	ERR3469126	-0.825955556	0.154883243	-0.067316747	0.334916934	-0.26093598	0.632031149	-0.354655613	1.817023588	0.235125294	0.544264306	0.034097023	1.57289016	0.181465696	2.672860719	0.096380621	-0.757494471	0.086986179	-1.913233354	0.032658478	-0.929063513	-0.153593259	1.993965452	-0.201251123	3.869418691	-1.455478567	4.44126708	-0.52221865	1.492369471	-0.902562661	3.669775264	-1.316830519	4.75452853	-0.204192708	0.26680493	-0.178549567	1.97555923	-0.410149888	3.751043767	0.150198971	0.237254851	0.214109468	0.325787592	0.159972812	0.271650655
26329_1#14	Ed Moore	PRJEB23294	SAMEA4686036	ERX3490665	ERR3469002	-0.104689027	-2.452448138	-0.082741451	0.096989949	-0.104239244	0.552515964	-0.244249779	1.751962613	-0.21861346	1.064008295	-0.185835348	3.028202017	-0.272423508	4.016809423	-0.397975703	1.491466439	-0.199803068	1.564997618	-0.056246285	1.725702078	0.018472574	0.203348997	0.039081972	1.359461586	-0.166537388	2.523758488	0.049823644	1.164880964	-0.164136497	2.037287627	-0.152027939	3.336679575	-0.132966012	0.199941987	0.175357898	1.255404366	-0.157490141	2.612486221	0.200277899	0.288548466	0.217437671	0.364889754	0.24314933	0.413289942
26329_1#140	Carl-Fredrik Flach	PRJEB23294	SAMEA4686165	ERX3490791	ERR3469128	-0.881438808	-0.367487584	-0.012442791	0.010949047	-0.168642182	0.311481489	-0.378547512	0.639775339	0.048385976	0.817737182	-0.122859132	2.020289921	-0.349313685	1.71574753	0.063954104	-1.658507635	0.016228	-2.071314793	-0.061873874	-0.935380801	-0.128852363	0.869112057	-0.23647374	0.530021233	-0.102344321	-1.455908925	-0.344602188	1.270904772	-0.378698405	2.67299834	-0.621022988	0.948279507	0.510328437	-1.342895155	0.632584595	-1.057390233	0.2225317	-0.049472243	0.208582101	0.17500903	0.226218459	0.310258522	0.272904771	0.312262747
26329_1#141	Ed Moore	PRJEB23294	SAMEA4686166	ERX3490792	ERR3469129	0.241549589	-1.185699766	-0.033128079	0.095600145	-0.235701581	0.326776683	-0.464473243	1.068680519	-0.256020622	1.015362416	-0.383499149	2.161368578	-0.351933234	3.339141229	-0.05581678	0.928597831	-0.042010129	0.449157876	-0.025463767	0.670106196	-0.068187363	1.145406647	0.107934173	1.973304144	-0.485485331	2.1768391	-0.305916916	1.429361249	-0.688123155	2.835705233	-0.931255893	4.205359539	0.030869209	-0.724779523	0.142576901	-0.092815763	-0.085990537	1.326321485	0.118764039	0.10049545	0.133445149	0.202825841	0.182507827	0.140669074
26329_1#142	Lab stock	PRJEB23294	SAMEA4686167	ERX3490793	ERR3469130	-0.126203213	-0.891485362	-0.109423483	0.306151033	-0.379144847	0.845232202	-0.739012557	2.467432319	-0.264182372	0.340653912	-0.199434618	2.247331856	-0.338334241	2.618453126	-0.403554025	0.25116264	-0.412933811	0.439360244	-0.27300177	0.81510535	-0.253113777	1.35927262	-0.411686657	2.555332401	-0.939167104	2.978348648	0.383298949	2.863404581	-0.637302052	5.783125248	-0.825275173	7.425918238	-0.16664994	0.919292556	-0.124182738	2.629440669	-0.375810068	4.121544885	0.172331461	0.163343369	0.206559069	0.24400204	0.232752976	0.276382983
26329_1#143	Carl-Fredrik Flach	PRJEB23294	SAMEA4686168	ERX3490794	ERR3469131	-0.411166569	-1.39122534	0.455656715	0.519697442	0.05674786	0.561293594	0.055315853	1.258175515	0.032998086	0.71856839	-0.021099336	2.058139394	-0.091611442	2.676043105	-0.074713969	-0.043929016	-0.106792792	-0.288001503	-0.081958155	-0.298782799	0.037260188	0.94366982	0.023867104	1.473963522	-0.144828603	-0.82147414	-0.356418991	1.489839991	-0.753811983	3.336990591	-1.096291423	3.636540289	0.096103643	-2.140359376	0.325841822	-2.141745044	0.254943691	-0.824094343	0.080665471	0.172654885	0.264204698	0.324604886	0.116287332	0.244467665
26329_1#144	Carl-Fredrik Flach	PRJEB23294	SAMEA4686169	ERX3490795	ERR3469132	-0.37489036	-1.504601237	-0.267685065	0.05946381	-0.318547362	0.359548489	-0.689519852	1.019833162	0.301728117	1.175874639	0.055468359	1.760753033	-0.066909561	3.33712553	-0.006027697	1.786894207	-0.067408418	2.15837677	-0.142816712	2.746687455	0.444258799	1.677315732	0.547981453	2.937553017	0.355683451	2.104015354	-0.54454191	1.627400515	-0.922522709	3.144046805	-1.278808778	4.602297091	-0.014025175	0.195479986	0.254799922	0.042108943	0.173031705	-0.382682403	0.406318225	0.233284236	0.609189365	0.474820233	0.439109282	0.276391827
26329_1#145	Carl-Fredrik Flach	PRJEB23294	SAMEA4686170	ERX3490796	ERR3469133	-0.93823627	-0.201003342	-0.056827329	0.06559341	-0.101342153	0.685975711	-0.413116248	0.701428114	0.191725557	0.760001864	0.186647544	1.455229913	0.01680967	2.451814506	-0.02956647	-0.777553003	0.064524921	-0.910417442	-0.281769067	-0.171169746	-0.231246704	0.119152365	-0.17940974	0.177778956	0.012659523	0.375016242	-0.082291784	0.611827267	-0.184368188	1.15211428	-0.938066776	2.048573287	-0.026655036	-2.244640604	0.038421821	-1.940151982	0.049993708	-1.215558816	0.150008062	0.361880649	0.175713696	0.608228269	0.222046954	0.443573443
26329_1#149	Carl-Fredrik Flach	PRJEB23294	SAMEA4686174	ERX3490800	ERR3469137	-0.174392013	-0.869702137	0.040651458	0.059308937	-0.062817144	0.176725735	-0.142950222	0.823138117	0.049485121	0.445516317	-0.01661761	1.552583181	-0.141016946	2.252323101	-0.042478586	0.36066481	-0.071481731	0.575203653	-0.243399633	1.035110721	-0.074830063	0.610637287	-0.138616769	1.325656659	-0.138206025	1.346378836	-0.2680068	1.186162662	-0.696416688	2.678922817	-0.717368621	3.126949148	-0.035420466	-0.939199244	-0.146970748	-0.975956306	-0.365670865	0.562199748	0.183379123	0.23291589	0.191436547	0.253542344	0.259165877	0.391402973
26329_1#15	Ed Moore	PRJEB23294	SAMEA4686038	ERX3490666	ERR3469003	-0.001440775	-1.180741044	-0.188356981	0.194950804	-0.231107293	0.997384073	-0.630583629	2.126415979	-0.154217518	0.928489267	-0.346659853	2.830740734	-0.227895919	4.436893319	-0.221365129	0.608966921	-0.121394317	0.608736983	-0.075824768	0.740355971	-0.378272502	2.144669102	-0.561711398	3.798139616	-1.081821294	5.324627654	-0.230778374	1.452721648	-0.458713532	2.683747429	-0.511515796	3.883795712	-0.325396785	0.815481548	-0.221680075	2.122241271	-0.482381539	4.486489764	0.112956963	0.118305281	0.114918643	0.177877877	0.146712005	0.276437852
26329_1#150	Ed Moore	PRJEB23294	SAMEA4686175	ERX3490801	ERR3469138	-0.093937827	-0.409815727	-0.249428764	0.304123439	-0.413204011	1.093064501	-0.812507899	2.521025808	-0.148842685	1.332022832	-0.352145825	2.837117123	-0.310674179	4.367291274	-0.343719215	-0.071083589	-0.372395023	0.258892535	-0.353137521	1.487927028	-0.068955412	1.4233875	-0.172456658	2.44053703	-0.713257986	2.720123383	-0.19401306	1.864238881	-0.695644724	5.311180451	-1.316595885	6.765313668	-0.173357255	-0.938025694	-0.220442011	0.01308722	-0.362418478	1.218511641	0.158720893	0.181890515	0.181526297	0.210534936	0.16730132	0.233715938
26329_1#151	NA	PRJEB23294	SAMEA4686176	ERX3490802	ERR3469139	-0.146771631	-2.041082152	-0.372958851	0.097144775	-0.007208285	0.030432196	-0.196548007	1.345713994	-0.289447315	1.548533486	-0.463078212	3.095372999	-0.347002104	4.305161873	-0.119160742	-0.07305035	-0.211259643	1.013989432	-0.339175857	1.215072035	-0.127553023	0.336269205	-0.10954457	1.081823319	-0.038661913	1.360926143	-0.159169734	2.577021353	-0.953488271	4.895294838	-1.461750185	7.711539046	-0.046005237	-0.133773699	-0.326606913	-0.258169037	-0.213362392	2.030110121	0.111048896	0.218408401	0.158654921	0.332408316	0.152473006	0.27036921
26329_1#152	Carl-Fredrik Flach	PRJEB23294	SAMEA4686177	ERX3490803	ERR3469140	-0.141688829	-1.452991556	0.071985464	-0.356020362	0.116083101	0.024729352	-0.083983731	0.471932229	0.245454429	0.887646495	0.050273089	1.894362681	0.132562471	2.743956956	-0.256277674	0.266031532	-0.164391303	0.244674234	-0.193708758	0.981184876	-0.019912788	1.288585058	-0.165157348	2.410231173	-0.622393671	2.461293851	-0.424268172	1.022610128	-0.763237248	2.668265483	-0.993652998	3.162575384	0.04833465	-1.107583095	0.019172821	-1.250015471	-0.195470927	0.580656033	0.092343862	0.07103909	0.152332048	0.333929782	0.168294131	0.213183332
26329_1#153	Carl-Fredrik Flach	PRJEB23294	SAMEA4686178	ERX3490804	ERR3469141	-0.572771058	-1.52322438	0.078877593	-0.216902077	-0.089304513	-0.409210814	0.079664339	0.219867891	0.234584718	0.768619641	0.125023271	1.820019342	-0.108410968	2.5011067	-0.073799834	-0.433229577	-0.05136634	-0.459342451	-0.086171605	0.313739033	0.129953436	0.430488514	0.036219155	0.449456158	-0.08050099	-0.348451757	-0.242685849	1.758693852	-0.622726041	3.583879369	-0.864917193	3.481370845	0.22026237	-1.085135178	0.100956657	-0.795529166	0.004164462	0.739825699	0.103216503	0.168372312	0.126122025	0.263619884	0.141704078	0.176648773
26329_1#154	Carl-Fredrik Flach	PRJEB23294	SAMEA4686179	ERX3490805	ERR3469142	-0.097722021	-1.209607535	0.165415212	-0.08942139	0.08812176	0.167650414	0.047063926	0.515240426	0.092629952	0.608715837	0.275687675	1.723749836	0.030444803	3.347763598	-0.213617643	0.75816855	-0.201144559	0.809878466	-0.344112385	0.389077999	-0.062050941	1.519119892	-0.229445747	2.528783689	-0.517072882	3.407044541	-0.316875491	1.281936431	-0.710069204	2.723331493	-0.850663492	4.138371631	0.145370943	-0.382209654	-0.008576656	-0.092268134	-0.160709446	1.078960991	0.087715519	0.109234252	0.133129275	0.297537625	0.099538143	0.145073721
26329_1#156	Carl-Fredrik Flach	PRJEB23294	SAMEA4686181	ERX3490807	ERR3469144	-0.455822456	-1.503580903	0.156303894	0.695834731	0.083444069	0.938493081	0.14978753	2.640804123	-0.703271419	0.922271897	-0.103285476	2.377652194	-0.434207565	3.644848172	-0.00554336	0.796160739	-0.037495578	1.317276225	-0.156148657	1.439205104	0.047051927	0.56759034	-0.098211283	-0.697844284	-0.105107916	0.744187069	-0.188256854	1.639057862	-0.551813704	4.191844203	-0.863515896	4.923842171	0.034294061	0.29557903	-0.057040152	1.282324335	-0.320673858	1.928106397	0.231526145	0.534529987	0.298601577	0.747086752	0.317114969	0.586525677
26329_1#157	Carl-Fredrik Flach	PRJEB23294	SAMEA4686182	ERX3490808	ERR3469145	-0.241696844	-0.952542752	0.110762717	0.216944836	0.124943	0.392625103	-0.309515893	1.157945303	-0.047372054	0.789769998	-0.183311028	1.855268623	-0.197170583	3.498037666	-0.257958954	0.324027102	-0.200724351	0.706636305	-0.362222399	0.915829489	-0.086940979	0.774181813	-0.281888416	1.183548675	-0.359461911	1.736373017	-0.370282943	1.559383826	-0.795578973	3.828325119	-0.740172628	3.814278429	0.28404702	-0.659134612	0.260063359	0.193039892	-0.137327207	1.142095823	0.142848379	0.206259621	0.171490931	0.235116119	0.169354139	0.212661728
26329_1#158	Ed Moore	PRJEB23294	SAMEA4686183	ERX3490809	ERR3469146	-0.395021913	-1.68772472	-0.035468332	-0.304221603	-0.02913263	0.145255543	-0.29994154	0.121080421	0.018131932	0.558431334	-0.123381348	2.593337425	-0.120040246	3.743436312	-0.365004714	2.465224994	-0.311447558	2.860530738	-0.215821179	3.658187427	-0.183109378	0.211281459	-0.305209194	2.041015431	-0.792581156	1.37249979	0.103434806	0.872912613	-0.11718876	1.642809101	-0.273352156	2.03677069	-0.331720382	0.048543841	-0.413453593	0.251698335	-0.441229131	1.670405838	0.099380901	0.103313788	0.132376272	0.189249908	0.118417558	0.196094238
26329_1#16	Christina �hr�n/Nahid Karami	PRJEB23294	SAMEA4686039	ERX3490667	ERR3469004	0.165085139	-0.91443985	-0.120928193	0.329980673	-0.295480296	0.314606401	-0.618357017	0.575456372	-0.166627776	0.781456954	-0.544458712	2.231112515	-0.596681053	4.367437577	-0.364520544	3.168556672	-0.174516357	4.549879366	-0.208705991	5.572276154	-0.108857006	1.329295269	-0.381333032	2.962348946	-1.096799534	2.864823874	-0.890197933	1.078536934	-0.909775166	2.62418854	-1.261322356	3.891169081	-0.097449978	-0.402981701	-0.403491273	-0.059194556	-0.303890503	1.343701715	0.144646377	0.179238641	0.235696053	0.282216156	0.156075379	0.275688889
26329_1#161	Carl-Fredrik Flach	PRJEB23294	SAMEA4686189	ERX3490812	ERR3469149	-0.767601941	0.609782398	0.471373698	0.732065964	-0.369013389	0.659577645	-0.406935861	1.839416198	-0.257367113	0.40769121	-0.470126412	1.229827331	-0.43341686	1.865986994	-0.030652206	0.105320568	-0.195368226	-0.905179025	-0.209342388	0.793081283	-0.315477492	1.236564481	-0.513380938	3.173568263	-1.045644099	4.349998525	-0.328619941	1.450434102	-0.679022268	3.544834699	-1.041661859	3.807074376	-0.050495056	0.648581047	-0.064744346	2.391465523	-0.373891137	3.863477296	0.139172692	0.157287854	0.371336316	0.213928881	0.216067842	0.215108493
26329_1#162	Ed Moore	PRJEB23294	SAMEA4686190	ERX3490813	ERR3469150	0.067084474	-1.356119423	-0.017379982	0.103653478	-0.177329891	0.458697105	-0.558306328	1.08043872	-0.305535152	1.097336311	-0.656691256	2.667543587	-0.418036547	3.384981659	-0.225938913	-0.139271059	-0.220587747	0.051269747	-0.122225975	0.653761049	-0.329858581	1.794932345	-0.416169406	3.333504475	-0.860617143	3.779605314	-0.072337357	1.416648102	-0.475704719	3.231278026	-0.678431494	4.70904595	-0.100226451	-2.229918094	0.050554719	-1.390942515	-0.039258432	0.432707732	0.156298112	0.069816098	0.191252172	0.146026842	0.197820424	0.17581801
26329_1#163	Carl-Fredrik Flach	PRJEB23294	SAMEA4686191	ERX3490814	ERR3469151	-0.259147158	-0.57359991	0.174077614	0.355117856	0.015213206	0.115222285	-0.222521936	0.96128189	0.18316131	0.723871826	-0.012883663	1.449283522	-0.136169549	2.36572371	0.107676429	0.509685061	0.063596989	0.561375777	-0.054694586	0.991583275	-0.073761286	0.673921813	-0.251096132	0.622785013	-0.427561541	0.313961831	-0.715088548	1.841980882	-1.263194173	4.377959241	-1.557734315	7.00900819	0.037287719	0.013844041	0.091027244	1.090500424	-0.18331122	1.19685039	0.094419184	0.136703968	0.166864596	0.153183158	0.112454301	0.16219546
26329_1#164	Ed Moore	PRJEB23294	SAMEA4686192	ERX3490815	ERR3469152	0.249567561	-2.463903609	0.242791219	-1.929546465	0.628958766	-1.595591432	0.822290438	-2.301258685	-0.145506094	0.859305886	-0.250105329	2.18628868	-0.135918672	3.505819347	-0.296697909	2.341104937	-0.067202777	2.703146573	-0.097308083	3.267359161	-0.279883628	-0.352752716	-0.180738518	0.700679416	-0.414718083	2.612964906	-0.18638022	1.267178566	-0.57677431	3.591177132	-0.714957734	4.262328078	-0.193363365	0.234484838	-0.241136738	0.240190029	-0.447784885	1.695521451	0.103840459	0.246278223	0.173227033	1.087840875	0.351143497	0.900818795
26329_1#165	Carl-Fredrik Flach	PRJEB23294	SAMEA4686193	ERX3490816	ERR3469153	-0.747103049	-2.490852933	0.070392058	0.082902665	-0.031489147	-0.176985121	-0.010122283	1.26500242	0.219646792	0.60235321	0.245473139	1.986938092	0.04342393	2.770473575	-0.167800944	-0.810717867	-0.102625795	-3.14274417	-0.040603952	-1.452269958	-0.219460205	0.95683074	-0.312961529	1.187954695	-0.640157473	0.636755283	-0.261997735	0.843814052	-0.409672579	2.303336484	-0.432347251	3.922843192	0.105825176	-0.57686192	0.062205501	-0.624255772	-0.121750067	0.498148023	0.197375899	0.344071586	0.218760175	0.436358727	0.251569195	0.403668498
26329_1#166	Ed Moore	PRJEB23294	SAMEA4686194	ERX3490817	ERR3469154	-0.123120397	-2.305755514	-0.023126372	0.148371814	-0.149981956	0.208995435	0.15119145	1.661398796	-0.142176467	1.07362001	-0.318115316	3.860051283	-0.24885045	5.011260896	-0.221857604	0.630938996	-0.11672114	-0.017613273	-0.002892356	0.352646446	-0.199225304	1.490944332	-0.299978164	2.802928103	-1.005894425	2.651956204	0.290137883	1.149450909	0.210780983	2.139583616	0.137549393	2.609872939	-0.088133002	0.115818214	-0.233364907	0.779311568	-0.244421843	3.736779957	0.208048866	0.182871702	0.294559073	0.28433701	0.216100689	0.202408545
26329_1#168	Carl-Fredrik Flach	PRJEB23294	SAMEA4686196	ERX3490819	ERR3469156	-0.898722242	-0.260371329	0.161514397	0.344124159	-0.139118191	0.207894034	-0.04668944	0.741916649	0.153499551	0.807304069	0.241739604	2.052950664	-0.004239374	2.751741735	-0.118086584	-0.20923242	-0.157755095	-0.172424031	-0.233124708	-0.109740687	-0.21525135	0.682030863	-0.282432589	0.544044981	-0.56774358	-0.502996083	-0.297929175	1.057977763	-0.571871958	1.983456462	-0.566505189	1.429692863	0.131230324	-1.39795559	0.267062829	-0.954086508	-0.040937534	-0.635736199	0.061920071	0.068165164	0.109114457	0.094494426	0.162575564	0.114714563
26329_1#169	Carl-Fredrik Flach	PRJEB23294	SAMEA4686197	ERX3490820	ERR3469157	-0.824539328	-1.409537862	-0.034522058	0.075984059	-0.195788461	0.216897359	-0.34701261	1.146946332	0.243375379	1.099985827	0.141696496	2.605994422	-0.229820464	3.254970148	-0.29896191	-0.070259368	-0.194275791	0.718779926	-0.25985237	1.167132552	-0.133502826	0.920805711	-0.278975327	0.964066572	-0.732299757	-0.020436474	-0.528065658	1.647422398	-0.877119687	4.306597178	-1.093005315	4.748549722	0.165473465	-0.226384834	0.321666786	-0.266233696	-0.211016029	-1.618048599	0.164823283	0.152063444	0.187334536	0.28103928	0.210810483	0.214416458
26329_1#17	Ed Moore	PRJEB23294	SAMEA4686040	ERX3490668	ERR3469005	-0.213290205	-0.71162687	-0.079636048	0.342942489	-0.341377879	0.863867942	-0.763979332	1.8325893	-0.149584423	1.01203073	-0.286949939	2.612573257	-0.33972075	4.063219103	-0.441903157	0.354217705	-0.27356193	0.730973378	-0.382654321	1.255342855	-0.348471499	1.160845979	-0.443166166	0.784975686	-0.619673481	-0.038245564	-0.191947812	1.656218567	-0.60835229	3.433087786	-0.690471116	3.632594566	-0.161538082	-0.278090982	-0.388339438	-0.148001936	-0.539795901	0.928596737	0.046570026	0.062427123	0.096612464	0.145460887	0.116863095	0.222389868
26329_1#170	Carl-Fredrik Flach	PRJEB23294	SAMEA4686198	ERX3490821	ERR3469158	-0.249390627	-0.782958122	0.178057904	0.321532454	0.079100098	0.488909348	-0.207413869	1.444853722	0.176405033	0.877254566	-0.055053687	1.637192685	-0.182654224	3.137227412	-0.048896445	0.508529895	0.136470222	1.217161181	-0.1512655	1.015303745	0.039340846	0.807442094	-0.199812117	1.631619927	-0.218549666	2.206308724	-0.410982057	1.18873275	-0.753306518	3.072755866	-0.921550637	4.140214596	-0.057932027	0.130959915	-0.162490059	0.308284174	-0.342732135	1.177908363	0.074410913	0.081678372	0.125178208	0.107475958	0.109092201	0.113521437
26329_1#171	Ed Moore	PRJEB23294	SAMEA4686199	ERX3490822	ERR3469159	0.043600304	-1.075816105	-0.25006202	-0.098221735	-0.283022006	0.138353541	-0.68438705	0.46202347	-0.020359003	0.737320295	-0.277261726	2.812171728	-0.198841703	3.992725268	-0.39176481	2.529222311	-0.403388453	2.820366726	-0.315137305	3.197300721	-0.272238468	0.036289042	-0.079135285	1.696003758	-0.737758485	1.498183366	-0.135450083	0.776985097	-0.553302561	1.902175552	-0.61121775	2.510332556	-0.229539689	0.002255196	-0.243450664	0.268099657	-0.336191211	1.655703446	0.102468021	0.075506332	0.156771612	0.241159803	0.129003614	0.163644568
26329_1#172	Carl-Fredrik Flach	PRJEB23294	SAMEA4686200	ERX3490823	ERR3469160	-0.670435304	-2.520483058	0.290416897	0.054528049	0.007871054	0.703341573	-0.160265773	1.775049221	0.092952267	0.728059675	0.146928357	2.215522483	0.022838836	2.026502777	-0.092637697	-0.071006081	0.056299021	0.768333528	-0.213343881	1.544349387	-0.179343212	0.314004536	-0.042720387	0.323316848	-0.311158184	-0.300721357	-0.331178993	2.15380851	-0.839990871	5.000035587	-1.360143375	7.793753739	-0.013475134	-0.553173624	0.195391237	0.069054406	-0.035815618	1.624055254	0.063624743	0.161533845	0.185243979	0.390933212	0.237845095	0.346395385
26329_1#173	Carl-Fredrik Flach	PRJEB23294	SAMEA4686201	ERX3490824	ERR3469161	-0.421125679	-0.609232972	0.016592883	0.508737568	-0.15311506	0.656308015	-0.475734238	1.835064123	0.03827444	0.981838339	0.007245041	2.124094221	-0.063579571	4.00732746	-0.0504174	0.038267612	-0.034213289	0.483561299	-0.216340871	1.13618668	-0.21371599	0.624578128	-0.478471069	1.318600563	-0.904140904	0.382922567	-0.345415479	0.669850268	-0.874914199	1.980736058	-0.688004477	1.774779895	0.488362377	-0.709407545	0.543810341	-0.480756714	0.340070326	0.480068282	0.166935787	0.095183446	0.20379308	0.23495177	0.176517957	0.144154242
26329_1#174	Ed Moore	PRJEB23294	SAMEA4686202	ERX3490825	ERR3469162	-0.268852391	-1.104351845	0.050069916	0.206780047	-0.143716109	0.462856836	-0.567666485	1.299909031	-0.158316143	1.216696572	-0.194887689	3.085355635	-0.245233313	4.258194191	-0.30911762	0.559333264	-0.256342408	0.908712074	-0.253144504	1.744150761	-0.15906183	1.26760848	-0.231322342	2.604688122	-0.86871233	2.364363608	-0.13319682	1.543118597	-0.847950969	3.054241979	-0.795773714	3.491983762	-0.157389363	-0.592848366	-0.384466499	-0.14939511	-0.51744005	1.357711838	0.08238394	0.097750678	0.114434072	0.151214095	0.171076482	0.262144848
26329_1#175	Carl-Fredrik Flach	PRJEB23294	SAMEA4686203	ERX3490826	ERR3469163	-0.280518686	-1.317841862	0.034728006	0.298102383	-0.1025817	-0.226686503	-0.200501024	-0.55353183	0.42650153	0.869386676	0.416909252	1.91992371	0.211614229	2.191548979	-0.181260258	1.153597912	-0.108682722	1.287751703	-0.28850758	1.613671909	-0.052441759	0.71029519	0.151668589	1.325750879	-0.108761812	-0.551024144	-0.286843852	0.595053436	-0.778001671	2.122569861	-0.685688302	2.028582416	-0.061092809	-0.562727823	-0.034638328	-0.786502481	-0.167613336	-0.884721723	0.05358644	0.290336322	0.125181762	0.433979523	0.165366753	0.417769977
26329_1#176	Carl-Fredrik Flach	PRJEB23294	SAMEA4686204	ERX3490827	ERR3469164	-0.811516283	-0.054696998	0.085359218	0.222183763	-0.152672093	0.150924348	-0.174548921	0.599635611	0.275364976	0.842464663	0.14763962	1.840409058	0.082799862	3.201077925	-0.23484376	0.135852371	-0.244718349	0.241968794	-0.290848041	0.567080688	-0.079856595	0.955591339	-0.197046386	0.67262592	-0.158858612	0.630234259	-0.416430907	1.212754944	-0.812565017	2.247137549	-0.811785436	1.660347147	0.065008352	-1.592061009	0.106838192	-1.372548564	-0.114727532	-0.426940508	0.099940187	0.107116857	0.119488202	0.14389517	0.164843359	0.142920639
26329_1#177	Carl-Fredrik Flach	PRJEB23294	SAMEA4686205	ERX3490828	ERR3469165	-0.302403104	-1.518976721	0.112244639	0.506090392	0.003577164	0.931857893	-0.383392559	2.075847447	0.302809805	0.951474089	0.250810823	2.19375349	-0.027853208	4.209996103	-0.267655086	0.194439298	-0.187817627	0.503518129	-0.414930229	1.195563762	-0.096166705	0.764986481	-0.256759357	0.829965075	-0.126493119	1.515693787	-0.428371945	1.787134316	-0.8408919	4.552134308	-1.415576937	6.23711102	0.158007744	0.647259196	0.190898474	1.684000801	-0.329195398	2.784973781	0.089096704	0.128106353	0.10586698	0.195380801	0.138052196	0.14534431
26329_1#178	Carl-Fredrik Flach	PRJEB23294	SAMEA4686206	ERX3490829	ERR3469166	-0.111813219	-0.798586641	-0.047785641	0.27661781	-0.200885218	0.437202226	-0.344895491	1.686971533	0.143449904	0.975303674	0.077701666	2.073835547	-0.029071634	3.627200537	-0.160685892	1.261553601	-0.137910637	1.626901023	-0.304959741	2.236803211	-0.061297192	1.060375943	-0.279876591	1.635593242	-0.277563237	2.713753503	-0.265735496	1.897966944	-0.76158248	4.003077751	-0.801769161	5.067381992	0.078038662	0.825740568	-0.075030322	1.725151552	-0.266291446	2.658493923	0.075249531	0.083143186	0.093756933	0.179754877	0.08086936	0.118921676
26329_1#18	Christina �hr�n/Nahid Karami	PRJEB23294	SAMEA4686041	ERX3490669	ERR3469006	0.226021979	-1.592222299	-0.017751926	0.374838585	-0.184403025	0.721324152	-0.429403449	1.726617939	-0.015657715	1.000062297	-0.0516975	2.699032698	-0.163722497	4.318442594	-0.120405888	4.859210525	-0.019486801	5.304052944	0.193378487	6.708913556	-0.119445578	1.337611918	-0.603206774	3.311456098	-1.266211709	3.996858162	-0.172353059	1.438906332	-0.226710364	4.938521801	-1.365805444	6.49682777	-0.424019733	0.302570372	-0.480419835	1.601276878	-0.531167779	3.739069913	0.140189289	0.082888313	0.164233433	0.240767185	0.170214752	0.145240358
26329_1#180	Carl-Fredrik Flach	PRJEB23294	SAMEA4686208	ERX3490831	ERR3469168	-0.988473051	-1.586729356	0.191445323	0.234981917	0.078279778	0.333623625	-0.247140426	0.741085833	0.205456125	1.017590441	0.017589518	2.385356394	-0.253774645	2.9214317	-0.175769303	0.295940731	-0.205692159	0.677582351	-0.329866458	0.90519546	-0.154517263	1.147435852	-0.212564878	1.483144533	-0.657530579	0.189069312	-0.560595666	1.401273261	-0.876135186	3.523105578	-1.08207617	3.537538285	-0.170734702	-0.526167108	0.142875775	-0.505412249	-0.093207871	-0.921343008	0.096455515	0.115559407	0.128428256	0.162880667	0.217846911	0.176588378
26329_1#182	Ed Moore	PRJEB23294	SAMEA4686184	ERX3490833	ERR3469170	-0.032244325	1.583065826	-0.117751675	0.303565928	-0.185844951	0.810650333	-0.78337369	1.367395263	-0.14270332	1.267501164	-0.154308518	3.373809795	-0.134741394	5.010026158	0.020266707	1.146249234	0.051356233	1.193367712	0.082774032	2.149469322	-0.088551173	1.104621416	-0.179673859	2.019675323	-0.358699293	1.851888582	0.180797118	1.646263902	-0.455461646	4.626066847	-1.049242431	7.005781557	0.386546668	0.733500362	0.094360673	1.718155152	0.043725668	3.799054597	0.163194572	0.143669607	0.220622098	0.272318476	0.312714229	0.277255601
26329_1#183	Carl-Fredrik Flach	PRJEB23294	SAMEA4686185	ERX3490834	ERR3469171	-0.300740797	0.315013694	-0.124838797	0.231824653	-0.115370303	0.310049834	-0.306803437	0.613371125	0.309607803	0.751238764	0.097649013	1.696548143	0.226663894	1.76819831	0.107374971	0.475552185	0.173689535	0.654139926	-0.03589563	1.508129509	-0.104068638	0.013618385	0.054068922	0.28955858	-0.421369989	-2.574411318	-0.377722923	2.033644668	-1.229749528	5.177588314	-1.681019104	7.614779185	-0.116781528	-1.212692222	-0.061564226	-1.656205767	-0.155449154	-1.165067015	0.046125946	0.105155721	0.159279463	0.212486474	0.058994556	0.121430025
26329_1#184	Ed Moore	PRJEB23294	SAMEA4686186	ERX3490835	ERR3469172	-0.014184434	-0.524455539	-0.604617212	-0.477476504	-0.171289095	-0.126829527	-0.339710627	0.950064773	-0.165498135	0.847268385	-0.480343833	3.068925935	-0.217594031	4.552304724	-0.003152528	0.242969728	-0.219039547	-0.250739486	-0.190822011	-0.75338787	-0.380900427	0.917291034	-0.300148057	1.695440747	-0.895316348	2.029594215	-0.281001707	0.562352159	-0.531177935	1.461160857	-0.755195671	2.598996377	-0.030700451	0.19051185	-0.06502151	0.588317933	-0.225141745	1.765165675	0.079152937	0.05385201	0.235395355	0.157373521	0.125504734	0.173075341
26329_1#185	Carl-Fredrik Flach	PRJEB23294	SAMEA4686210	ERX3490836	ERR3469173	-0.899930505	-0.940116015	0.169054416	0.13909418	-0.271983549	-0.109301392	-0.33227822	-0.241078068	0.224476862	1.17870376	0.168078785	2.208479483	0.135268608	3.318391467	-0.131010229	0.372435457	-0.053585263	0.958290269	-0.206715349	1.169093311	-0.173315948	0.712824092	-0.197607392	0.942515195	-0.381141502	0.635248224	-0.529453492	2.034271517	-0.938275666	4.76178923	-1.524375122	7.398695813	0.024993292	0.966536591	-0.04173249	3.149950949	-0.312744462	4.678720358	0.091961543	0.134053124	0.162581597	0.190015784	0.15732952	0.173638707
26329_1#188	Carl-Fredrik Flach	PRJEB23294	SAMEA4686213	ERX3490839	ERR3469176	-0.11976248	-0.408735847	0.030143333	0.191180901	0.04983908	0.439194364	-0.057253334	0.927502852	0.0356377	0.501743351	-0.164921521	1.693563535	-0.010975161	1.378325677	0.050919385	0.010343053	0.067053496	-0.241250474	-0.142118253	0.823689971	-0.098584123	0.644732591	-0.492069949	0.600231928	-0.510583176	0.121981086	-0.342324877	1.139003626	-0.682716556	2.966804079	-0.522335148	3.603986213	0.072318038	1.225192654	-0.139996599	3.036767575	-0.484184184	4.442451265	0.191465436	0.085270446	0.219517823	0.133167154	0.224302203	0.148193495
26329_1#189	Lab stock	PRJEB23294	SAMEA4686215	ERX3490840	ERR3469177	-0.147821809	-0.574950379	-0.211062073	0.404001855	-0.478413665	0.853081727	-1.012994138	1.707711152	0.175867046	1.232349336	0.186041452	3.932142465	0.066997576	5.016689836	-0.211618317	2.249813734	0.075430183	2.444211667	0.026759634	3.30772426	0.032251993	1.86842614	-0.256325614	3.223345529	-0.720292621	4.359095282	-0.085066676	1.891505891	-0.756620269	5.1474925	-1.382586549	7.280642657	-0.31944102	1.086822098	-0.39380817	2.292957914	-0.651040111	4.139502316	0.036444174	0.235833032	0.115694902	0.25247842	0.131002647	0.254357769
26329_1#19	Christina �hr�n/Nahid Karami	PRJEB23294	SAMEA4686042	ERX3490670	ERR3469007	-0.003651891	-0.57626954	-0.050125323	0.004875079	-0.107516234	0.064184909	-0.45183333	0.577008644	-0.153500107	1.135825688	-0.067553219	3.241446522	-0.200269404	4.54382898	-0.14905058	4.813267311	-0.092019353	5.227832158	0.103107979	6.95170785	-0.218093776	1.356856945	-0.532914124	3.828410141	-1.3321169	5.144589135	-0.411436162	1.608121298	-0.56153849	5.150627222	-1.539565376	6.675890036	-0.174718705	1.376355032	-0.049691961	2.430432293	-0.203154031	4.518641755	0.175281655	0.169423838	0.207497446	0.306541382	0.236875083	0.192963412
26329_1#199	Ed Moore	PRJEB23294	SAMEA4686225	ERX3490850	ERR3469187	-0.524383949	-0.454322195	-0.145581129	-0.539446617	0.070025098	0.997625421	-0.419132261	1.260186757	0.084963454	1.378092926	0.010850875	2.828022356	-0.137775961	3.75703508	-0.229884237	-0.358287626	-0.222650944	1.303503338	-0.394118	2.832470875	-0.67926237	0.694977817	-0.845474178	1.636032005	-0.801042393	1.023157288	0.056655432	0.766731272	-0.429531953	2.285773758	-0.629637247	4.074678429	-0.047985559	0.746553516	0.136741889	1.692337939	-0.069157622	2.428661487	0.115241671	0.233569005	0.365498989	0.348264431	0.302284187	0.685644102
26329_1#2	Ed Moore	PRJEB23294	SAMEA4686024	ERX3490653	ERR3468990	-0.31635362	-0.50098907	-0.019775645	-0.045356937	-0.215483563	0.307545066	-0.717323733	1.302594808	-0.243603076	1.247427032	-0.004267059	3.907504595	-0.29954037	4.574566175	-0.092230227	1.275499525	-0.160445445	1.414957649	-0.110023032	1.359533604	-0.200687151	1.404496506	-0.577081875	2.117922143	-1.143007065	1.650806476	-0.128490803	1.247916374	-0.335280382	2.180449081	-0.649315376	2.632228267	0.008853852	0.536831838	-0.107850786	0.911428523	-0.347185738	2.537518439	0.117193474	0.177329937	0.159813764	0.243178527	0.181276319	0.216673842
26329_1#20	Ed Moore	PRJEB23294	SAMEA4686043	ERX3490671	ERR3469008	-0.312813783	-1.110055061	-0.11668474	0.044282589	-0.035874312	0.300282112	-0.554527003	0.742999964	0.192809009	0.864518839	0.161605549	2.563133812	-0.01843057	3.618086343	-0.222682825	0.586362301	-0.250680071	0.609252376	-0.258577417	0.399741714	-0.218277163	0.622319261	-0.41531754	1.042425715	-0.569344401	0.951468768	-0.342662991	1.304634712	-0.771520038	3.289657579	-1.055525004	3.850995955	-0.037867687	-2.120285452	-0.184673045	-1.925450706	-0.402717664	-1.850701403	0.25029546	0.229037366	0.25972583	0.328750536	0.293566301	0.408518417
26329_1#203	Lab stock	PRJEB23294	SAMEA4686229	ERX3490854	ERR3469191	0.323548084	-3.012801348	-0.068024281	-0.465946771	-0.133903894	-0.205430422	-0.496152627	-0.125876319	-0.104674465	0.841799576	0.212129056	2.50958749	-0.072420226	4.113355866	-0.302890237	0.739007285	-0.137183083	0.298072938	0.276515827	2.187759473	0.432183483	-0.278370034	0.593544547	0.062360976	0.637939612	0.514655426	-0.789194237	0.072459225	-0.559366901	1.399989718	-0.750808071	3.620569656	0.049059571	0.296220417	-0.231811281	1.084679876	-0.026698683	3.22541206	0.135387411	0.362075415	0.170544841	0.532460033	0.219103533	0.473966169
26329_1#204	Ed Moore	PRJEB23294	SAMEA4686230	ERX3490855	ERR3469192	-0.55123416	-0.191417852	0.008337382	0.266858652	-0.206236135	0.556597068	-0.850063039	0.921929282	0.093282715	1.028471362	0.242615498	2.025227564	0.214843043	3.29746833	-0.072333936	0.659017927	-0.052783627	0.707641851	0.506651979	1.290636691	-0.166054339	0.700525474	-0.334515882	1.459674615	-0.737642815	0.933387269	-0.69918596	1.082401745	-1.025113533	2.657357058	-1.606056817	3.583184218	0.335502075	-0.889337545	0.245690066	-0.88114338	0.156376909	0.091389704	0.130711898	0.08704332	0.193756557	0.192935352	0.16689119	0.173821745
26329_1#205	Ed Moore	PRJEB23294	SAMEA4686231	ERX3490856	ERR3469193	-0.14536179	0.300509924	-0.130224524	0.155959892	0.104546407	0.448917537	-0.508659403	0.178031176	-0.157037301	1.36098183	-0.082099957	2.420210083	-0.16618048	1.966699694	-0.279123293	0.371198721	-0.207304842	0.824395405	0.06770314	1.594799832	-0.023774928	1.029341257	-0.184688892	2.436766177	-0.713574	2.498135744	-0.386487262	0.930932018	-0.82557265	2.114564713	-1.330253573	3.432877348	0.015951196	0.102457288	-0.147744361	0.415879523	-0.217429109	1.590310143	0.147239186	0.058996061	0.301445624	0.207190511	0.299508316	0.262731176
26329_1#206	Ed Moore	PRJEB23294	SAMEA4686232	ERX3490857	ERR3469194	-0.558637328	-0.174845427	-0.027282462	0.144145834	-0.072332476	0.465825438	-0.696254261	1.00693847	0.231159018	1.045757294	0.272799604	2.562771241	0.044893508	3.610902962	-0.276107221	0.360754268	-0.293562537	0.07000793	-0.011518576	0.957474352	-0.135177971	0.806974461	-0.348446639	1.776104095	-0.777006039	1.691181234	-0.156058565	1.205131518	-0.784676106	2.772743284	-1.092693087	3.215496947	0.212772612	-0.611188541	0.113211852	-0.502785267	0.041278419	0.763529495	0.164775793	0.208881555	0.279357555	0.329516352	0.257763836	0.295460237
26329_1#207	Ed Moore	PRJEB23294	SAMEA4686233	ERX3490858	ERR3469195	-0.34289667	-0.008471054	0.048460581	0.45214709	-0.005016798	0.76256455	-0.587269381	1.189288638	-0.062414815	1.262025793	0.024317685	2.334598362	-0.067203772	3.494500555	-0.192417398	0.51222286	-0.302741711	0.521678564	-0.242747949	1.53121728	-0.250423455	0.830191745	-0.41729556	1.42080374	-0.560163621	1.309963078	-0.262420648	0.454568387	-0.619766627	1.333370434	-0.859374109	1.716151995	0.234817146	-0.69267844	0.044153187	-0.301375742	-0.127231527	0.149294377	0.117506157	0.154535751	0.193196562	0.235968389	0.135241529	0.202608428
26329_1#208	Ed Moore	PRJEB23294	SAMEA4686234	ERX3490859	ERR3469196	-0.538583677	-0.343239644	-0.188947313	0.211082096	-0.26784931	0.700206014	-0.547263686	0.823942029	-0.098482105	1.026505203	0.054575134	2.057704658	-0.075358488	3.536146156	-0.212129907	0.317617314	-0.265149738	0.174981619	-0.017344413	0.917499203	-0.091374485	0.583820416	-0.347783164	1.330396719	-1.005819279	1.117648068	-0.394964442	1.151215952	-0.953115067	2.549089688	-1.275407639	3.602582434	0.33955602	-0.779760617	0.423075198	-0.553126752	-0.065847836	0.349656802	0.113765788	0.078929614	0.190308484	0.179533683	0.167043672	0.375025909
[truncated: 769 more rows]
[truncated: 32 more columns]
